# Supplementary material for: Optical tweezers as an effective tool for spermatozoa isolation from mixed forensic samples
Source: PLoS One. 2019 Feb 7;14(2):e0211810. doi: 10.1371/journal.pone.0211810 (PMC6366881; doi:10.1371/journal.pone.0211810)
Supplement: S1 Data — (XLSX) [file pone.0211810.s001.xlsx]

## Sheet: Quant Data Run 1
Block Type	96alum
Chemistry	TAQMAN
Experiment File Name	C:\Applied Biosystems\7500\experiments\NAA\Optical Tweezer 6.eds
Experiment Run End Time	2018-04-08 17:00:19 PM EDT
Instrument Type	sds7500
Passive Reference	MP
Well	Sample Name	Sample Type	Target Name	Task	Reporter	Quencher	Cт	Cт Mean	Cт SD	Quantity	Quantity Mean	Quantity SD	M:F Ratio	Mean M:F Ratio	Automatic Ct Threshold	Ct Threshold	Automatic Baseline	Baseline Start	Baseline End	Degradation Index	Degradation Index Mean	Degradation Index SD	Comments	IPCCT	LOWQT	HIGHQT
A1	Trio Standard 1	Standard	T.IPC	UNKNOWN	JUN	QSY7	30.7813	30.6275	0.21746						FALSE	0.1	FALSE	3	15					Y	N	N
A1	Trio Standard 1	Standard	T.Large Autosomal	STANDARD	ABY	QSY7	18.8867	18.8485	0.054037	50					TRUE	0.2	TRUE	3	15					Y	N	N
A1	Trio Standard 1	Standard	T.Small Autosomal	STANDARD	VIC	NFQ-MGB	20.9219	21.0712	0.211185	50					TRUE	0.2	TRUE	3	15					Y	N	N
A1	Trio Standard 1	Standard	T.Y	STANDARD	FAM	NFQ-MGB	20.3002	20.3331	0.0464897	50					TRUE	0.2	TRUE	3	15					Y	N	N
A2	Trio Standard 5	Standard	T.IPC	UNKNOWN	JUN	QSY7	28.2324	28.2052	0.0385822						FALSE	0.1	FALSE	3	15					N	N	N
A2	Trio Standard 5	Standard	T.Large Autosomal	STANDARD	ABY	QSY7	32.6697	33.3154	0.91322	0.005					TRUE	0.2	TRUE	3	15					N	N	N
A2	Trio Standard 5	Standard	T.Small Autosomal	STANDARD	VIC	NFQ-MGB	35.6011	35.5095	0.12951	0.005					TRUE	0.2	TRUE	3	15					N	N	N
A2	Trio Standard 5	Standard	T.Y	STANDARD	FAM	NFQ-MGB	34.8127	34.4167	0.559983	0.005					TRUE	0.2	TRUE	3	15					N	N	N
B1	Trio Standard 1	Standard	T.IPC	UNKNOWN	JUN	QSY7	30.4738	30.6275	0.21746						FALSE	0.1	FALSE	3	15					N	N	N
B1	Trio Standard 1	Standard	T.Large Autosomal	STANDARD	ABY	QSY7	18.8103	18.8485	0.054037	50					TRUE	0.2	TRUE	3	15					N	N	N
B1	Trio Standard 1	Standard	T.Small Autosomal	STANDARD	VIC	NFQ-MGB	21.2206	21.0712	0.211185	50					TRUE	0.2	TRUE	3	15					N	N	N
B1	Trio Standard 1	Standard	T.Y	STANDARD	FAM	NFQ-MGB	20.366	20.3331	0.0464897	50					TRUE	0.2	TRUE	3	15					N	N	N
B2	Trio Standard 5	Standard	T.IPC	UNKNOWN	JUN	QSY7	28.1779	28.2052	0.0385822						FALSE	0.1	FALSE	3	15					N	N	N
B2	Trio Standard 5	Standard	T.Large Autosomal	STANDARD	ABY	QSY7	33.9611	33.3154	0.91322	0.005					TRUE	0.2	TRUE	3	15					N	N	N
B2	Trio Standard 5	Standard	T.Small Autosomal	STANDARD	VIC	NFQ-MGB	35.4179	35.5095	0.12951	0.005					TRUE	0.2	TRUE	3	15					N	N	N
B2	Trio Standard 5	Standard	T.Y	STANDARD	FAM	NFQ-MGB	34.0207	34.4167	0.559983	0.005					TRUE	0.2	TRUE	3	15					N	N	N
C1	Trio Standard 2	Standard	T.IPC	UNKNOWN	JUN	QSY7	30.2154	30.0368	0.252534						FALSE	0.1	FALSE	3	15					N	N	N
C1	Trio Standard 2	Standard	T.Large Autosomal	STANDARD	ABY	QSY7	22.3971	22.3013	0.135422	5					TRUE	0.2	TRUE	3	15					N	N	N
C1	Trio Standard 2	Standard	T.Small Autosomal	STANDARD	VIC	NFQ-MGB	25.1395	24.9494	0.268804	5					TRUE	0.2	TRUE	3	15					N	N	N
C1	Trio Standard 2	Standard	T.Y	STANDARD	FAM	NFQ-MGB	24.1449	23.9523	0.272457	5					TRUE	0.2	TRUE	3	15					N	N	N
C2	Tube 1	UnKnown	T.IPC	UNKNOWN	JUN	QSY7	27.8294	27.8294							FALSE	0.1	FALSE	3	15					N	Y	N
C2	Tube 1	UnKnown	T.Large Autosomal	UNKNOWN	ABY	QSY7	32.8683	32.8683		0.0056382	0.0056382				TRUE	0.2	TRUE	3	15	0.38568	0.38568			N	Y	N
C2	Tube 1	UnKnown	T.Small Autosomal	UNKNOWN	VIC	NFQ-MGB	36.71	36.71		0.00217454	0.00217454				TRUE	0.2	TRUE	3	15	0.38568	0.38568			N	Y	N
C2	Tube 1	UnKnown	T.Y	UNKNOWN	FAM	NFQ-MGB	34.9269	34.9269		0.00306107	0.00306107				TRUE	0.2	TRUE	3	15					N	Y	N
D1	Trio Standard 2	Standard	T.IPC	UNKNOWN	JUN	QSY7	29.8583	30.0368	0.252534						FALSE	0.1	FALSE	3	15					N	N	N
D1	Trio Standard 2	Standard	T.Large Autosomal	STANDARD	ABY	QSY7	22.2055	22.3013	0.135422	5					TRUE	0.2	TRUE	3	15					N	N	N
D1	Trio Standard 2	Standard	T.Small Autosomal	STANDARD	VIC	NFQ-MGB	24.7593	24.9494	0.268804	5					TRUE	0.2	TRUE	3	15					N	N	N
D1	Trio Standard 2	Standard	T.Y	STANDARD	FAM	NFQ-MGB	23.7596	23.9523	0.272457	5					TRUE	0.2	TRUE	3	15					N	N	N
D2	Tube 2	UnKnown	T.IPC	UNKNOWN	JUN	QSY7	27.8179	27.8179							FALSE	0.1	FALSE	3	15					N	Y	N
D2	Tube 2	UnKnown	T.Large Autosomal	UNKNOWN	ABY	QSY7	32.6217	32.6217		0.00660639	0.00660639				TRUE	0.2	TRUE	3	15	1.47748	1.47748			N	Y	N
D2	Tube 2	UnKnown	T.Small Autosomal	UNKNOWN	VIC	NFQ-MGB	34.3972	34.3972		0.00976083	0.00976083		1:1.31	1:1.31	TRUE	0.2	TRUE	3	15	1.47748	1.47748			N	Y	N
D2	Tube 2	UnKnown	T.Y	UNKNOWN	FAM	NFQ-MGB	34.4439	34.4439		0.00422568	0.00422568		1:1.31	1:1.31	TRUE	0.2	TRUE	3	15					N	Y	N
E1	Trio Standard 3	Standard	T.IPC	UNKNOWN	JUN	QSY7	28.804	29.1405	0.475945						FALSE	0.1	FALSE	3	15					N	N	N
E1	Trio Standard 3	Standard	T.Large Autosomal	STANDARD	ABY	QSY7	25.8033	25.7972	0.0086047	0.5					TRUE	0.2	TRUE	3	15					N	N	N
E1	Trio Standard 3	Standard	T.Small Autosomal	STANDARD	VIC	NFQ-MGB	28.5221	28.6029	0.114287	0.5					TRUE	0.2	TRUE	3	15					N	N	N
E1	Trio Standard 3	Standard	T.Y	STANDARD	FAM	NFQ-MGB	27.3836	27.4899	0.150341	0.5					TRUE	0.2	TRUE	3	15					N	N	N
E2	Negative Extract Control	UnKnown	T.IPC	UNKNOWN	JUN	QSY7	27.6925	27.6925							FALSE	0.1	FALSE	3	15					N	N	N
E2	Negative Extract Control	UnKnown	T.Large Autosomal	UNKNOWN	ABY	QSY7	Undetermined								TRUE	0.2	TRUE	3	15					N	N	N
E2	Negative Extract Control	UnKnown	T.Small Autosomal	UNKNOWN	VIC	NFQ-MGB	Undetermined								TRUE	0.2	TRUE	3	15					N	N	N
E2	Negative Extract Control	UnKnown	T.Y	UNKNOWN	FAM	NFQ-MGB	Undetermined								TRUE	0.2	TRUE	3	15					N	N	N
F1	Trio Standard 3	Standard	T.IPC	UNKNOWN	JUN	QSY7	29.4771	29.1405	0.475945						FALSE	0.1	FALSE	3	15					N	N	N
F1	Trio Standard 3	Standard	T.Large Autosomal	STANDARD	ABY	QSY7	25.7911	25.7972	0.0086047	0.5					TRUE	0.2	TRUE	3	15					N	N	N
F1	Trio Standard 3	Standard	T.Small Autosomal	STANDARD	VIC	NFQ-MGB	28.6837	28.6029	0.114287	0.5					TRUE	0.2	TRUE	3	15					N	N	N
F1	Trio Standard 3	Standard	T.Y	STANDARD	FAM	NFQ-MGB	27.5962	27.4899	0.150341	0.5					TRUE	0.2	TRUE	3	15					N	N	N
F2	PW	UnKnown	T.IPC	UNKNOWN	JUN	QSY7	31.211	31.211							FALSE	0.1	FALSE	3	15					N	N	N
F2	PW	UnKnown	T.Large Autosomal	UNKNOWN	ABY	QSY7	18.9308	18.9308		43.8336	43.8336				TRUE	0.2	TRUE	3	15	1.12035	1.12035			N	N	N
F2	PW	UnKnown	T.Small Autosomal	UNKNOWN	VIC	NFQ-MGB	21.2688	21.2688		49.109	49.109				TRUE	0.2	TRUE	3	15	1.12035	1.12035			N	N	N
F2	PW	UnKnown	T.Y	UNKNOWN	FAM	NFQ-MGB	20.7487	20.7487		39.4962	39.4962				TRUE	0.2	TRUE	3	15					N	N	N
G1	Trio Standard 4	Standard	T.IPC	UNKNOWN	JUN	QSY7	28.2424	28.1913	0.072235						FALSE	0.1	FALSE	3	15					N	N	N
G1	Trio Standard 4	Standard	T.Large Autosomal	STANDARD	ABY	QSY7	29.0061	29.1908	0.261134	0.05					TRUE	0.2	TRUE	3	15					N	N	N
G1	Trio Standard 4	Standard	T.Small Autosomal	STANDARD	VIC	NFQ-MGB	31.3633	31.5392	0.248696	0.05					TRUE	0.2	TRUE	3	15					N	N	N
G1	Trio Standard 4	Standard	T.Y	STANDARD	FAM	NFQ-MGB	30.1943	30.277	0.117004	0.05					TRUE	0.2	TRUE	3	15					N	N	N
G2	Positive Quant Control	UnKnown	T.IPC	UNKNOWN	JUN	QSY7	32.8988	32.8988							FALSE	0.1	FALSE	3	15					Y	N	Y
G2	Positive Quant Control	UnKnown	T.Large Autosomal	UNKNOWN	ABY	QSY7	17.338	17.338		122.021	122.021				TRUE	0.2	TRUE	3	15	1.10969	1.10969			Y	N	Y
G2	Positive Quant Control	UnKnown	T.Small Autosomal	UNKNOWN	VIC	NFQ-MGB	19.7066	19.7066		135.405	135.405				TRUE	0.2	TRUE	3	15	1.10969	1.10969			Y	N	Y
G2	Positive Quant Control	UnKnown	T.Y	UNKNOWN	FAM	NFQ-MGB	19.0469	19.0469		123.016	123.016				TRUE	0.2	TRUE	3	15					Y	N	Y
H1	Trio Standard 4	Standard	T.IPC	UNKNOWN	JUN	QSY7	28.1402	28.1913	0.072235						FALSE	0.1	FALSE	3	15					N	N	N
H1	Trio Standard 4	Standard	T.Large Autosomal	STANDARD	ABY	QSY7	29.3754	29.1908	0.261134	0.05					TRUE	0.2	TRUE	3	15					N	N	N
H1	Trio Standard 4	Standard	T.Small Autosomal	STANDARD	VIC	NFQ-MGB	31.715	31.5392	0.248696	0.05					TRUE	0.2	TRUE	3	15					N	N	N
H1	Trio Standard 4	Standard	T.Y	STANDARD	FAM	NFQ-MGB	30.3598	30.277	0.117004	0.05					TRUE	0.2	TRUE	3	15					N	N	N
H2	Reagent Blank	UnKnown	T.IPC	UNKNOWN	JUN	QSY7	27.3149	27.3149							FALSE	0.1	FALSE	3	15					N	N	N
H2	Reagent Blank	UnKnown	T.Large Autosomal	UNKNOWN	ABY	QSY7	Undetermined								TRUE	0.2	TRUE	3	15					N	N	N
H2	Reagent Blank	UnKnown	T.Small Autosomal	UNKNOWN	VIC	NFQ-MGB	Undetermined								TRUE	0.2	TRUE	3	15					N	N	N
H2	Reagent Blank	UnKnown	T.Y	UNKNOWN	FAM	NFQ-MGB	Undetermined								TRUE	0.2	TRUE	3	15					N	N	N
H3																								N	N	N

## Sheet: CE Data Run 1
Sample File	Sample Name	Panel	Marker	Dye	Allele 1	Allele 2	Allele 3	Allele 4	Allele 5	Size 1	Size 2	Size 3	Size 4	Size 5	Height 1	Height 2	Height 3	Height 4	Height 5	Peak Area 1	Peak Area 2	Peak Area 3	Peak Area 4	Peak Area 5	AE	OS	SPU	AN	BD
AllelicLadder1_D10_2018-04-10.fsa	AllelicLadder1	Identifiler_v2	D8S1179	B	8	9	10	11	12	123.15	127.21	131.25	135.41	139.59	959	894	842	906	791	9491	8989	8495	8910	7906	false	0	0	0	0
AllelicLadder1_D10_2018-04-10.fsa	AllelicLadder1	Identifiler_v2	D21S11	B	24	24.2	25	26	27	184.69	186.7	188.63	192.56	196.48	956	763	815	721	796	8328	7010	7041	6490	7172	false	0	0	0	0
AllelicLadder1_D10_2018-04-10.fsa	AllelicLadder1	Identifiler_v2	D7S820	B	6	7	8	9	10	255.13	259.2	263.2	267.22	271.25	914	927	896	887	732	9788	9857	9775	9671	8220	false	0	0	0	0
AllelicLadder1_D10_2018-04-10.fsa	AllelicLadder1	Identifiler_v2	CSF1PO	B	6	7	8	9	10	304.84	309.16	313.53	317.76	321.85	769	892	888	849	870	7928	9309	9299	8907	9286	false	0	0	0	0
AllelicLadder1_D10_2018-04-10.fsa	AllelicLadder1	Identifiler_v2	D3S1358	G	12	13	14	15	16	111.72	115.81	119.79	123.75	127.9	721	716	798	731	793	6888	6829	7544	7285	8580	false	0	0	0	0
AllelicLadder1_D10_2018-04-10.fsa	AllelicLadder1	Identifiler_v2	TH01	G	4	5	6	7	8	163.07	167.16	171.23	175.22	179.19	767	779	692	685	699	9018	9486	6341	6185	6366	false	0	0	0	0
AllelicLadder1_D10_2018-04-10.fsa	AllelicLadder1	Identifiler_v2	D13S317	G	8	9	10	11	12	216.89	220.83	224.87	228.84	232.82	852	820	789	755	747	8992	8498	8114	7947	8394	false	0	0	0	0
AllelicLadder1_D10_2018-04-10.fsa	AllelicLadder1	Identifiler_v2	D16S539	G	5	8	9	10	11	252.37	264.35	268.37	272.4	276.37	725	784	779	797	759	7786	11358	10820	11179	10524	false	0	0	0	0
AllelicLadder1_D10_2018-04-10.fsa	AllelicLadder1	Identifiler_v2	D2S1338	G	15	16	17	18	19	307.37	311.66	316	320.2	324.36	741	736	759	743	750	10913	11341	11566	11358	10853	false	0	0	0	0
AllelicLadder1_D10_2018-04-10.fsa	AllelicLadder1	Identifiler_v2	D19S433	Y	9	10	11	12	12.2	101.62	105.46	109.4	113.32	115.29	746	726	719	708	695	6462	6317	6268	5991	5941	false	0	0	0	0
AllelicLadder1_D10_2018-04-10.fsa	AllelicLadder1	Identifiler_v2	vWA	Y	11	12	13	14	15	154.46	158.7	162.84	167.08	171	708	729	664	667	679	6246	6912	5873	6162	6397	false	0	0	0	0
AllelicLadder1_D10_2018-04-10.fsa	AllelicLadder1	Identifiler_v2	TPOX	Y	6	7	8	9	10	222.1	226.06	229.95	233.94	237.86	678	679	685	655	656	6774	6826	6947	6626	6734	false	0	0	0	0
AllelicLadder1_D10_2018-04-10.fsa	AllelicLadder1	Identifiler_v2	D18S51	Y	7	9	10	10.2	11	261.89	270.1	274.22	276.2	278.27	629	658	661	665	677	6319	6389	6347	6469	6511	false	0	0	0	0
AllelicLadder1_D10_2018-04-10.fsa	AllelicLadder1	Identifiler_v2	AMEL	R	X	Y				106.74	112.3				864	886				8460	8567				false	0	0	0	0
AllelicLadder1_D10_2018-04-10.fsa	AllelicLadder1	Identifiler_v2	D5S818	R	7	8	9	10	11	134.1	138.22	142.54	147.03	151.41	832	908	909	784	901	7877	8772	8861	7665	8869	false	0	0	0	0
AllelicLadder1_D10_2018-04-10.fsa	AllelicLadder1	Identifiler_v2	FGA	R	17	18	19	20	21	214.69	218.7	222.65	226.69	230.67	775	806	785	809	825	7655	7934	7687	7876	8363	false	0	0	0	0
AllelicLadder2_H10_2018-04-10.fsa	AllelicLadder2	Identifiler_v2	D8S1179	B	8	9	10	11	12	123.09	127.19	131.26	135.38	139.6	904	844	803	852	752	8949	8391	7808	8344	7427	false	0	0	0	0
AllelicLadder2_H10_2018-04-10.fsa	AllelicLadder2	Identifiler_v2	D21S11	B	24	24.2	25	26	27	184.7	186.64	188.58	192.52	196.46	895	717	748	673	752	7736	6561	6538	6091	6664	false	0	0	0	0
AllelicLadder2_H10_2018-04-10.fsa	AllelicLadder2	Identifiler_v2	D7S820	B	6	7	8	9	10	255.16	259.17	263.18	267.29	271.33	857	862	831	819	687	9020	9135	9079	8911	7587	false	0	0	0	0
AllelicLadder2_H10_2018-04-10.fsa	AllelicLadder2	Identifiler_v2	CSF1PO	B	6	7	8	9	10	304.83	309.15	313.43	317.66	321.76	724	831	841	794	812	7380	8613	8651	8233	8639	false	0	0	0	0
AllelicLadder2_H10_2018-04-10.fsa	AllelicLadder2	Identifiler_v2	D3S1358	G	12	13	14	15	16	111.65	115.77	119.71	123.69	127.88	679	664	749	688	745	6423	6264	7108	7610	8025	false	0	0	0	0
AllelicLadder2_H10_2018-04-10.fsa	AllelicLadder2	Identifiler_v2	TH01	G	4	5	6	7	8	163.08	167.1	171.19	175.18	179.17	736	710	659	640	651	9678	9023	5836	5763	5809	false	0	0	0	0
AllelicLadder2_H10_2018-04-10.fsa	AllelicLadder2	Identifiler_v2	D13S317	G	8	9	10	11	12	216.87	220.83	224.8	228.79	232.78	793	776	742	707	688	8329	8094	7768	7391	7485	false	0	0	0	0
AllelicLadder2_H10_2018-04-10.fsa	AllelicLadder2	Identifiler_v2	D16S539	G	5	8	9	10	11	252.4	264.33	268.36	272.41	276.38	674	725	727	738	713	7359	10548	9428	9690	9999	false	0	0	0	0
AllelicLadder2_H10_2018-04-10.fsa	AllelicLadder2	Identifiler_v2	D2S1338	G	15	16	17	18	19	307.35	311.65	315.9	320.11	324.28	700	695	718	703	702	10407	10808	10884	10531	10462	false	0	0	0	0
AllelicLadder2_H10_2018-04-10.fsa	AllelicLadder2	Identifiler_v2	D19S433	Y	9	10	11	12	12.2	101.56	105.42	109.32	113.26	115.25	677	682	673	662	654	5928	5887	5759	5654	5622	false	0	0	0	0
AllelicLadder2_H10_2018-04-10.fsa	AllelicLadder2	Identifiler_v2	vWA	Y	11	12	13	14	15	154.46	158.62	162.77	167.02	170.95	663	680	615	625	633	5861	6524	5464	5812	5769	false	0	0	0	0
AllelicLadder2_H10_2018-04-10.fsa	AllelicLadder2	Identifiler_v2	TPOX	Y	6	7	8	9	10	222.1	226	229.98	233.9	237.92	615	625	652	605	607	6002	6144	6437	6059	6144	false	0	0	0	0
AllelicLadder2_H10_2018-04-10.fsa	AllelicLadder2	Identifiler_v2	D18S51	Y	7	9	10	10.2	11	261.95	270.1	274.15	276.22	278.29	582	612	622	620	642	5909	5892	6005	5999	6079	false	0	0	0	0
AllelicLadder2_H10_2018-04-10.fsa	AllelicLadder2	Identifiler_v2	AMEL	R	X	Y				106.64	112.24				808	806				7844	7659				false	0	0	0	0
AllelicLadder2_H10_2018-04-10.fsa	AllelicLadder2	Identifiler_v2	D5S818	R	7	8	9	10	11	134.06	138.21	142.57	147.09	151.41	773	860	851	729	833	7216	8287	8231	7101	8162	false	0	0	0	0
AllelicLadder2_H10_2018-04-10.fsa	AllelicLadder2	Identifiler_v2	FGA	R	17	18	19	20	21	214.66	218.61	222.66	226.63	230.7	738	768	735	749	780	7239	7629	7076	7409	7642	false	0	0	0	0
Form_A01_2018-04-10.fsa	Form	Identifiler_v2	D8S1179	B																					false	-2	-2	-2	-2
Form_A01_2018-04-10.fsa	Form	Identifiler_v2	D21S11	B																					false	-2	-2	-2	-2
Form_A01_2018-04-10.fsa	Form	Identifiler_v2	D7S820	B																					false	-2	-2	-2	-2
Form_A01_2018-04-10.fsa	Form	Identifiler_v2	CSF1PO	B																					false	-2	-2	-2	-2
Form_A01_2018-04-10.fsa	Form	Identifiler_v2	D3S1358	G																					false	-2	-2	-2	-2
Form_A01_2018-04-10.fsa	Form	Identifiler_v2	TH01	G																					false	-2	-2	-2	-2
Form_A01_2018-04-10.fsa	Form	Identifiler_v2	D13S317	G																					false	-2	-2	-2	-2
Form_A01_2018-04-10.fsa	Form	Identifiler_v2	D16S539	G																					false	-2	-2	-2	-2
Form_A01_2018-04-10.fsa	Form	Identifiler_v2	D2S1338	G																					false	-2	-2	-2	-2
Form_A01_2018-04-10.fsa	Form	Identifiler_v2	D19S433	Y																					false	-2	-2	-2	-2
Form_A01_2018-04-10.fsa	Form	Identifiler_v2	vWA	Y																					false	-2	-2	-2	-2
Form_A01_2018-04-10.fsa	Form	Identifiler_v2	TPOX	Y																					false	-2	-2	-2	-2
Form_A01_2018-04-10.fsa	Form	Identifiler_v2	D18S51	Y																					false	-2	-2	-2	-2
Form_A01_2018-04-10.fsa	Form	Identifiler_v2	AMEL	R																					false	-2	-2	-2	-2
Form_A01_2018-04-10.fsa	Form	Identifiler_v2	D5S818	R																					false	-2	-2	-2	-2
Form_A01_2018-04-10.fsa	Form	Identifiler_v2	FGA	R																					false	-2	-2	-2	-2
Form_B01_2018-04-10.fsa	Form	Identifiler_v2	D8S1179	B																					false	-2	-2	-2	-2
Form_B01_2018-04-10.fsa	Form	Identifiler_v2	D21S11	B																					false	-2	-2	-2	-2
Form_B01_2018-04-10.fsa	Form	Identifiler_v2	D7S820	B																					false	-2	-2	-2	-2
Form_B01_2018-04-10.fsa	Form	Identifiler_v2	CSF1PO	B																					false	-2	-2	-2	-2
Form_B01_2018-04-10.fsa	Form	Identifiler_v2	D3S1358	G																					false	-2	-2	-2	-2
Form_B01_2018-04-10.fsa	Form	Identifiler_v2	TH01	G																					false	-2	-2	-2	-2
Form_B01_2018-04-10.fsa	Form	Identifiler_v2	D13S317	G																					false	-2	-2	-2	-2
Form_B01_2018-04-10.fsa	Form	Identifiler_v2	D16S539	G																					false	-2	-2	-2	-2
Form_B01_2018-04-10.fsa	Form	Identifiler_v2	D2S1338	G																					false	-2	-2	-2	-2
Form_B01_2018-04-10.fsa	Form	Identifiler_v2	D19S433	Y																					false	-2	-2	-2	-2
Form_B01_2018-04-10.fsa	Form	Identifiler_v2	vWA	Y																					false	-2	-2	-2	-2
Form_B01_2018-04-10.fsa	Form	Identifiler_v2	TPOX	Y																					false	-2	-2	-2	-2
Form_B01_2018-04-10.fsa	Form	Identifiler_v2	D18S51	Y																					false	-2	-2	-2	-2
Form_B01_2018-04-10.fsa	Form	Identifiler_v2	AMEL	R																					false	-2	-2	-2	-2
Form_B01_2018-04-10.fsa	Form	Identifiler_v2	D5S818	R																					false	-2	-2	-2	-2
Form_B01_2018-04-10.fsa	Form	Identifiler_v2	FGA	R																					false	-2	-2	-2	-2
Form_C01_2018-04-10.fsa	Form	Identifiler_v2	D8S1179	B																					false	-2	-2	-2	-2
Form_C01_2018-04-10.fsa	Form	Identifiler_v2	D21S11	B																					false	-2	-2	-2	-2
Form_C01_2018-04-10.fsa	Form	Identifiler_v2	D7S820	B																					false	-2	-2	-2	-2
Form_C01_2018-04-10.fsa	Form	Identifiler_v2	CSF1PO	B																					false	-2	-2	-2	-2
Form_C01_2018-04-10.fsa	Form	Identifiler_v2	D3S1358	G																					false	-2	-2	-2	-2
Form_C01_2018-04-10.fsa	Form	Identifiler_v2	TH01	G																					false	-2	-2	-2	-2
Form_C01_2018-04-10.fsa	Form	Identifiler_v2	D13S317	G																					false	-2	-2	-2	-2
Form_C01_2018-04-10.fsa	Form	Identifiler_v2	D16S539	G																					false	-2	-2	-2	-2
Form_C01_2018-04-10.fsa	Form	Identifiler_v2	D2S1338	G																					false	-2	-2	-2	-2
Form_C01_2018-04-10.fsa	Form	Identifiler_v2	D19S433	Y																					false	-2	-2	-2	-2
Form_C01_2018-04-10.fsa	Form	Identifiler_v2	vWA	Y																					false	-2	-2	-2	-2
Form_C01_2018-04-10.fsa	Form	Identifiler_v2	TPOX	Y																					false	-2	-2	-2	-2
Form_C01_2018-04-10.fsa	Form	Identifiler_v2	D18S51	Y																					false	-2	-2	-2	-2
Form_C01_2018-04-10.fsa	Form	Identifiler_v2	AMEL	R																					false	-2	-2	-2	-2
Form_C01_2018-04-10.fsa	Form	Identifiler_v2	D5S818	R																					false	-2	-2	-2	-2
Form_C01_2018-04-10.fsa	Form	Identifiler_v2	FGA	R																					false	-2	-2	-2	-2
Form_D01_2018-04-10.fsa	Form	Identifiler_v2	D8S1179	B																					false	-2	-2	-2	-2
Form_D01_2018-04-10.fsa	Form	Identifiler_v2	D21S11	B																					false	-2	-2	-2	-2
Form_D01_2018-04-10.fsa	Form	Identifiler_v2	D7S820	B																					false	-2	-2	-2	-2
Form_D01_2018-04-10.fsa	Form	Identifiler_v2	CSF1PO	B																					false	-2	-2	-2	-2
Form_D01_2018-04-10.fsa	Form	Identifiler_v2	D3S1358	G																					false	-2	-2	-2	-2
Form_D01_2018-04-10.fsa	Form	Identifiler_v2	TH01	G																					false	-2	-2	-2	-2
Form_D01_2018-04-10.fsa	Form	Identifiler_v2	D13S317	G																					false	-2	-2	-2	-2
Form_D01_2018-04-10.fsa	Form	Identifiler_v2	D16S539	G																					false	-2	-2	-2	-2
Form_D01_2018-04-10.fsa	Form	Identifiler_v2	D2S1338	G																					false	-2	-2	-2	-2
Form_D01_2018-04-10.fsa	Form	Identifiler_v2	D19S433	Y																					false	-2	-2	-2	-2
Form_D01_2018-04-10.fsa	Form	Identifiler_v2	vWA	Y																					false	-2	-2	-2	-2
Form_D01_2018-04-10.fsa	Form	Identifiler_v2	TPOX	Y																					false	-2	-2	-2	-2
Form_D01_2018-04-10.fsa	Form	Identifiler_v2	D18S51	Y																					false	-2	-2	-2	-2
Form_D01_2018-04-10.fsa	Form	Identifiler_v2	AMEL	R																					false	-2	-2	-2	-2
Form_D01_2018-04-10.fsa	Form	Identifiler_v2	D5S818	R																					false	-2	-2	-2	-2
Form_D01_2018-04-10.fsa	Form	Identifiler_v2	FGA	R																					false	-2	-2	-2	-2
Neg_Amp_Control_G10_2018-04-10.fsa	Neg_Amp_Control	Identifiler_v2	D8S1179	B																					false	0	-2	1	-2
Neg_Amp_Control_G10_2018-04-10.fsa	Neg_Amp_Control	Identifiler_v2	D21S11	B																					false	0	-2	1	-2
Neg_Amp_Control_G10_2018-04-10.fsa	Neg_Amp_Control	Identifiler_v2	D7S820	B																					false	0	-2	1	-2
Neg_Amp_Control_G10_2018-04-10.fsa	Neg_Amp_Control	Identifiler_v2	CSF1PO	B																					false	0	-2	1	-2
Neg_Amp_Control_G10_2018-04-10.fsa	Neg_Amp_Control	Identifiler_v2	D3S1358	G																					false	0	-2	1	-2
Neg_Amp_Control_G10_2018-04-10.fsa	Neg_Amp_Control	Identifiler_v2	TH01	G																					false	0	-2	1	-2
Neg_Amp_Control_G10_2018-04-10.fsa	Neg_Amp_Control	Identifiler_v2	D13S317	G																					false	0	-2	1	-2
Neg_Amp_Control_G10_2018-04-10.fsa	Neg_Amp_Control	Identifiler_v2	D16S539	G																					false	0	-2	1	-2
Neg_Amp_Control_G10_2018-04-10.fsa	Neg_Amp_Control	Identifiler_v2	D2S1338	G																					false	0	-2	1	-2
Neg_Amp_Control_G10_2018-04-10.fsa	Neg_Amp_Control	Identifiler_v2	D19S433	Y																					false	0	-2	1	-2
Neg_Amp_Control_G10_2018-04-10.fsa	Neg_Amp_Control	Identifiler_v2	vWA	Y																					false	0	-2	1	-2
Neg_Amp_Control_G10_2018-04-10.fsa	Neg_Amp_Control	Identifiler_v2	TPOX	Y																					false	0	-2	1	-2
Neg_Amp_Control_G10_2018-04-10.fsa	Neg_Amp_Control	Identifiler_v2	D18S51	Y																					false	0	-2	1	-2
Neg_Amp_Control_G10_2018-04-10.fsa	Neg_Amp_Control	Identifiler_v2	AMEL	R																					false	0	-2	1	-2
Neg_Amp_Control_G10_2018-04-10.fsa	Neg_Amp_Control	Identifiler_v2	D5S818	R																					false	0	-2	1	-2
Neg_Amp_Control_G10_2018-04-10.fsa	Neg_Amp_Control	Identifiler_v2	FGA	R																					false	0	-2	1	-2
Neg_Extract_Control_E10_2018-04-10.fsa	Neg_Extract_Control	Identifiler_v2	D8S1179	B																					false	0	-2	1	-2
Neg_Extract_Control_E10_2018-04-10.fsa	Neg_Extract_Control	Identifiler_v2	D21S11	B																					false	0	-2	1	-2
Neg_Extract_Control_E10_2018-04-10.fsa	Neg_Extract_Control	Identifiler_v2	D7S820	B																					false	0	-2	1	-2
Neg_Extract_Control_E10_2018-04-10.fsa	Neg_Extract_Control	Identifiler_v2	CSF1PO	B																					false	0	-2	1	-2
Neg_Extract_Control_E10_2018-04-10.fsa	Neg_Extract_Control	Identifiler_v2	D3S1358	G																					false	0	-2	1	-2
Neg_Extract_Control_E10_2018-04-10.fsa	Neg_Extract_Control	Identifiler_v2	TH01	G																					false	0	-2	1	-2
Neg_Extract_Control_E10_2018-04-10.fsa	Neg_Extract_Control	Identifiler_v2	D13S317	G																					false	0	-2	1	-2
Neg_Extract_Control_E10_2018-04-10.fsa	Neg_Extract_Control	Identifiler_v2	D16S539	G																					false	0	-2	1	-2
Neg_Extract_Control_E10_2018-04-10.fsa	Neg_Extract_Control	Identifiler_v2	D2S1338	G																					false	0	-2	1	-2
Neg_Extract_Control_E10_2018-04-10.fsa	Neg_Extract_Control	Identifiler_v2	D19S433	Y																					false	0	-2	1	-2
Neg_Extract_Control_E10_2018-04-10.fsa	Neg_Extract_Control	Identifiler_v2	vWA	Y																					false	0	-2	1	-2
Neg_Extract_Control_E10_2018-04-10.fsa	Neg_Extract_Control	Identifiler_v2	TPOX	Y																					false	0	-2	1	-2
Neg_Extract_Control_E10_2018-04-10.fsa	Neg_Extract_Control	Identifiler_v2	D18S51	Y																					false	0	-2	1	-2
Neg_Extract_Control_E10_2018-04-10.fsa	Neg_Extract_Control	Identifiler_v2	AMEL	R	X					106.56					64					747					false	0	0	0	0
Neg_Extract_Control_E10_2018-04-10.fsa	Neg_Extract_Control	Identifiler_v2	D5S818	R																					false	0	-2	1	-2
Neg_Extract_Control_E10_2018-04-10.fsa	Neg_Extract_Control	Identifiler_v2	FGA	R																					false	0	-2	1	-2
PW_ref_A10_2018-04-10.fsa	PW_ref	Identifiler_v2	D8S1179	B	12	13				139.43	143.93				472	666				4415	6184				false	0	0	0	0
PW_ref_A10_2018-04-10.fsa	PW_ref	Identifiler_v2	D21S11	B	30.2	31.2				210.11	214.07				397	540				3510	4767				false	0	0	0	0
PW_ref_A10_2018-04-10.fsa	PW_ref	Identifiler_v2	D7S820	B	10	11				271.23	275.32				565	443				5634	4507				false	0	0	0	0
PW_ref_A10_2018-04-10.fsa	PW_ref	Identifiler_v2	CSF1PO	B	11	12				325.79	329.87				471	434				4818	4432				false	0	0	0	0
PW_ref_A10_2018-04-10.fsa	PW_ref	Identifiler_v2	D3S1358	G	14	15				119.59	123.63				562	1013				5926	10667				true	-4	-4	-1	-4
PW_ref_A10_2018-04-10.fsa	PW_ref	Identifiler_v2	TH01	G	7	9.3				175.09	186.08				1279	814				10970	7104				false	0	0	0	0
PW_ref_A10_2018-04-10.fsa	PW_ref	Identifiler_v2	D13S317	G	9	11				220.72	228.72				915	933				8566	8713				false	0	0	0	0
PW_ref_A10_2018-04-10.fsa	PW_ref	Identifiler_v2	D16S539	G	10	11				272.33	276.34				859	1117				9107	11187				false	0	0	0	0
PW_ref_A10_2018-04-10.fsa	PW_ref	Identifiler_v2	D2S1338	G	17	23				315.81	340.32				542	388				5684	4120				true	-4	-4	-1	-4
PW_ref_A10_2018-04-10.fsa	PW_ref	Identifiler_v2	D19S433	Y	13	14				117.1	121.11				677	551				5857	4649				false	0	0	0	0
PW_ref_A10_2018-04-10.fsa	PW_ref	Identifiler_v2	vWA	Y	16	18				174.77	182.74				718	607				6359	5554				false	0	0	0	0
PW_ref_A10_2018-04-10.fsa	PW_ref	Identifiler_v2	TPOX	Y	8	11				229.87	241.75				570	556				6150	5853				false	0	0	0	0
PW_ref_A10_2018-04-10.fsa	PW_ref	Identifiler_v2	D18S51	Y	16	19				298.78	311.98				428	727				4380	7308				false	0	0	0	0
PW_ref_A10_2018-04-10.fsa	PW_ref	Identifiler_v2	AMEL	R	X	Y				106.51	112.17				522	629				6156	7321				false	0	0	0	0
PW_ref_A10_2018-04-10.fsa	PW_ref	Identifiler_v2	D5S818	R	12	13				155.53	159.75				366	684				3653	6678				false	0	0	0	0
PW_ref_A10_2018-04-10.fsa	PW_ref	Identifiler_v2	FGA	R	21	26				230.61	250.82				594	423				5844	4183				false	0	0	0	0
Pos_Amp_Control_F10_2018-04-10.fsa	Pos_Amp_Control	Identifiler_v2	D8S1179	B	13					144.02					5582					53073					true	-4	-1	-1	-4
Pos_Amp_Control_F10_2018-04-10.fsa	Pos_Amp_Control	Identifiler_v2	D21S11	B	30					208.19					4878					42805					true	-1	-1	-1	-4
Pos_Amp_Control_F10_2018-04-10.fsa	Pos_Amp_Control	Identifiler_v2	D7S820	B	10	11				271.17	275.22				2057	2272				19661	24285				true	-4	-1	-1	-4
Pos_Amp_Control_F10_2018-04-10.fsa	Pos_Amp_Control	Identifiler_v2	CSF1PO	B	10	12				321.67	329.87				2406	2690				24148	27398				true	-4	-1	-1	-4
Pos_Amp_Control_F10_2018-04-10.fsa	Pos_Amp_Control	Identifiler_v2	D3S1358	G	14	15				119.63	123.58				4145	3620				43345	37896				false	0	0	0	0
Pos_Amp_Control_F10_2018-04-10.fsa	Pos_Amp_Control	Identifiler_v2	TH01	G	8	9.3				179.04	186.08				3867	4940				33243	42619				false	0	0	0	0
Pos_Amp_Control_F10_2018-04-10.fsa	Pos_Amp_Control	Identifiler_v2	D13S317	G	11					228.56					7651					75311					true	-1	-4	-4	-4
Pos_Amp_Control_F10_2018-04-10.fsa	Pos_Amp_Control	Identifiler_v2	D16S539	G	11	12				276.24	280.3				4984	4016				47928	39751				true	-4	-4	-1	-4
Pos_Amp_Control_F10_2018-04-10.fsa	Pos_Amp_Control	Identifiler_v2	D2S1338	G	19	23				324.06	340.31				3247	3816				33588	39606				true	-4	-4	-1	-4
Pos_Amp_Control_F10_2018-04-10.fsa	Pos_Amp_Control	Identifiler_v2	D19S433	Y	14	15				121.07	125.04				3446	2741				28885	23322				false	0	0	0	0
Pos_Amp_Control_F10_2018-04-10.fsa	Pos_Amp_Control	Identifiler_v2	vWA	Y	17	18				178.72	182.68				3385	2669				30357	24046				true	-4	-1	-1	-4
Pos_Amp_Control_F10_2018-04-10.fsa	Pos_Amp_Control	Identifiler_v2	TPOX	Y	8					229.78					5928					61333					true	-1	-4	-4	-4
Pos_Amp_Control_F10_2018-04-10.fsa	Pos_Amp_Control	Identifiler_v2	D18S51	Y	15	19				294.57	311.96				3191	2631				31641	26313				false	0	0	0	0
Pos_Amp_Control_F10_2018-04-10.fsa	Pos_Amp_Control	Identifiler_v2	AMEL	R	X					106.49					5115					56311					false	0	0	0	0
Pos_Amp_Control_F10_2018-04-10.fsa	Pos_Amp_Control	Identifiler_v2	D5S818	R	11					151.26					5249					50031					false	0	0	0	0
Pos_Amp_Control_F10_2018-04-10.fsa	Pos_Amp_Control	Identifiler_v2	FGA	R	23	24				238.6	242.62				2296	2548				22067	24534				false	0	0	0	0
Tube_1_B10_2018-04-10.fsa	Tube_1	Identifiler_v2	D8S1179	B	14					148.62					285					2605					false	0	0	0	0
Tube_1_B10_2018-04-10.fsa	Tube_1	Identifiler_v2	D21S11	B	27	29				196.42	204.19				147	113				1285	952				false	0	0	0	0
Tube_1_B10_2018-04-10.fsa	Tube_1	Identifiler_v2	D7S820	B	8					263.19					97					967					false	0	0	0	0
Tube_1_B10_2018-04-10.fsa	Tube_1	Identifiler_v2	CSF1PO	B	10	11				321.79	325.85				131	104				1284	1067				false	0	0	0	0
Tube_1_B10_2018-04-10.fsa	Tube_1	Identifiler_v2	D3S1358	G	15	18				123.52	136.07				92	125				987	1310				false	0	0	0	0
Tube_1_B10_2018-04-10.fsa	Tube_1	Identifiler_v2	TH01	G	9.3	10				186.1	187.04				265	63				2461	479				false	0	0	0	0
Tube_1_B10_2018-04-10.fsa	Tube_1	Identifiler_v2	D13S317	G	12					232.62					487					4643					false	0	0	0	0
Tube_1_B10_2018-04-10.fsa	Tube_1	Identifiler_v2	D16S539	G	12	14				280.43	288.51				182	105				1925	1069				false	0	0	0	0
Tube_1_B10_2018-04-10.fsa	Tube_1	Identifiler_v2	D2S1338	G	19	21				324.18	332.46				209	175				2416	1886				false	0	0	0	0
Tube_1_B10_2018-04-10.fsa	Tube_1	Identifiler_v2	D19S433	Y	15.2					127.19					338					2909					false	0	0	0	0
Tube_1_B10_2018-04-10.fsa	Tube_1	Identifiler_v2	vWA	Y	15	16				170.81	174.84				165	197				1469	1786				false	0	0	0	0
Tube_1_B10_2018-04-10.fsa	Tube_1	Identifiler_v2	TPOX	Y	6	11				222.02	241.76				173	172				1805	1783				false	0	0	0	0
Tube_1_B10_2018-04-10.fsa	Tube_1	Identifiler_v2	D18S51	Y	14	16				290.56	298.88				75	101				808	1121				false	0	0	0	0
Tube_1_B10_2018-04-10.fsa	Tube_1	Identifiler_v2	AMEL	R	X	Y				106.6	112.23				103	146				1209	1568				false	0	0	0	0
Tube_1_B10_2018-04-10.fsa	Tube_1	Identifiler_v2	D5S818	R	12	13				155.57	159.84				96	135				1016	1407				false	0	0	0	0
Tube_1_B10_2018-04-10.fsa	Tube_1	Identifiler_v2	FGA	R	23	27				238.65	254.78				78	112				839	1121				false	0	0	0	0
Tube_2_C10_2018-04-10.fsa	Tube_2	Identifiler_v2	D8S1179	B	14					148.63					343					3270					false	0	0	0	0
Tube_2_C10_2018-04-10.fsa	Tube_2	Identifiler_v2	D21S11	B	27	29				196.37	204.16				180	111				1609	959				false	0	0	0	0
Tube_2_C10_2018-04-10.fsa	Tube_2	Identifiler_v2	D7S820	B	8	14				263.11	287.43				203	109				2043	1235				false	0	0	0	0
Tube_2_C10_2018-04-10.fsa	Tube_2	Identifiler_v2	CSF1PO	B	10	11				321.69	325.88				129	69				1406	697				false	0	0	0	0
Tube_2_C10_2018-04-10.fsa	Tube_2	Identifiler_v2	D3S1358	G	15	18				123.54	136.09				256	227				2763	2402				false	0	0	0	0
Tube_2_C10_2018-04-10.fsa	Tube_2	Identifiler_v2	TH01	G	9.3	10				186.13	186.99				255	182				2401	1666				false	0	0	0	0
Tube_2_C10_2018-04-10.fsa	Tube_2	Identifiler_v2	D13S317	G	12					232.57					752					7309					false	0	0	0	0
Tube_2_C10_2018-04-10.fsa	Tube_2	Identifiler_v2	D16S539	G	12	14				280.36	288.45				469	122				4959	1176				false	0	0	0	0
Tube_2_C10_2018-04-10.fsa	Tube_2	Identifiler_v2	D2S1338	G	19	21				324.23	332.44				131	225				1701	2365				false	0	0	0	0
Tube_2_C10_2018-04-10.fsa	Tube_2	Identifiler_v2	D19S433	Y	15.2					127.19					457					3956					false	0	0	0	0
Tube_2_C10_2018-04-10.fsa	Tube_2	Identifiler_v2	vWA	Y	15	16				170.8	174.81				296	272				2671	2435				false	0	0	0	0
Tube_2_C10_2018-04-10.fsa	Tube_2	Identifiler_v2	TPOX	Y	6	11				221.98	241.71				270	156				2898	1682				false	0	0	0	0
Tube_2_C10_2018-04-10.fsa	Tube_2	Identifiler_v2	D18S51	Y	14	16				290.48	298.81				243	174				2573	1894				false	0	0	0	0
Tube_2_C10_2018-04-10.fsa	Tube_2	Identifiler_v2	AMEL	R	X	Y				106.64	112.24				61	144				678	1548				false	0	0	0	0
Tube_2_C10_2018-04-10.fsa	Tube_2	Identifiler_v2	D5S818	R	12	13				155.61	159.76				149	199				1500	2004				false	0	0	0	0
Tube_2_C10_2018-04-10.fsa	Tube_2	Identifiler_v2	FGA	R	23	27				238.63	254.78				156	157				1626	1608				false	0	0	0	0

## Sheet: Quant Data Run 2
Block Type	96alum
Chemistry	TAQMAN
Experiment File Name	C:\Applied Biosystems\7500\experiments\MKV\DR Optical Tweezers\Optical_Tweezer_5_Semen_and_4_Semen_VaginalFluid_mixture_Samples_6_21_18.eds
Experiment Run End Time	2018-06-21 12:27:52 PM EDT
Instrument Type	sds7500
Passive Reference	MP
Well	Sample Name	Sample Type	Target Name	Task	Reporter	Quencher	Cт	Cт Mean	Cт SD	Quantity	Quantity Mean	Quantity SD	M:F Ratio	Mean M:F Ratio	Automatic Ct Threshold	Ct Threshold	Automatic Baseline	Baseline Start	Baseline End	Degradation Index	Degradation Index Mean	Degradation Index SD	Comments	LOWQT
A1	Trio Standard 1	Standard	T.IPC	UNKNOWN	JUN	QSY7	30.2554	30.2896	0.0483913						FALSE	0.1	FALSE	3	15					N
A1	Trio Standard 1	Standard	T.Large Autosomal	STANDARD	ABY	QSY7	18.132	18.1207	0.0159403	50					TRUE	0.2	TRUE	3	15					N
A1	Trio Standard 1	Standard	T.Small Autosomal	STANDARD	VIC	NFQ-MGB	19.9668	20.0693	0.145005	50					TRUE	0.2	TRUE	3	15					N
A1	Trio Standard 1	Standard	T.Y	STANDARD	FAM	NFQ-MGB	19.3305	19.3625	0.0452893	50					TRUE	0.2	TRUE	3	15					N
A2	Trio Standard 1	Standard	T.IPC	UNKNOWN	JUN	QSY7	30.3239	30.2896	0.0483913						FALSE	0.1	FALSE	3	15					N
A2	Trio Standard 1	Standard	T.Large Autosomal	STANDARD	ABY	QSY7	18.1094	18.1207	0.0159403	50					TRUE	0.2	TRUE	3	15					N
A2	Trio Standard 1	Standard	T.Small Autosomal	STANDARD	VIC	NFQ-MGB	20.1718	20.0693	0.145005	50					TRUE	0.2	TRUE	3	15					N
A2	Trio Standard 1	Standard	T.Y	STANDARD	FAM	NFQ-MGB	19.3946	19.3625	0.0452893	50					TRUE	0.2	TRUE	3	15					N
A3	Tube1_SE7	UnKnown	T.IPC	UNKNOWN	JUN	QSY7	27.9376	27.9376							FALSE	0.1	FALSE	3	15					Y
A3	Tube1_SE7	UnKnown	T.Large Autosomal	UNKNOWN	ABY	QSY7	34.977	34.977		0.000510092	0.000510092				TRUE	0.2	TRUE	3	15	3.02188	3.02188			Y
A3	Tube1_SE7	UnKnown	T.Small Autosomal	UNKNOWN	VIC	NFQ-MGB	35.5459	35.5459		0.00154143	0.00154143				TRUE	0.2	TRUE	3	15	3.02188	3.02188			Y
A3	Tube1_SE7	UnKnown	T.Y	UNKNOWN	FAM	NFQ-MGB	35.4601	35.4601		0.00103932	0.00103932				TRUE	0.2	TRUE	3	15					Y
A4	SEVF2b_SE58	UnKnown	T.IPC	UNKNOWN	JUN	QSY7	28.1957	28.1957							FALSE	0.1	FALSE	3	15					Y
A4	SEVF2b_SE58	UnKnown	T.Large Autosomal	UNKNOWN	ABY	QSY7	31.7776	31.7776		0.00437951	0.00437951				TRUE	0.2	TRUE	3	15	1.25617	1.25617			Y
A4	SEVF2b_SE58	UnKnown	T.Small Autosomal	UNKNOWN	VIC	NFQ-MGB	33.6268	33.6268		0.00550141	0.00550141				TRUE	0.2	TRUE	3	15	1.25617	1.25617			Y
A4	SEVF2b_SE58	UnKnown	T.Y	UNKNOWN	FAM	NFQ-MGB	33.2085	33.2085		0.00466454	0.00466454				TRUE	0.2	TRUE	3	15					Y
A5	NTC	NTC	T.IPC	UNKNOWN	JUN	QSY7	28.192	28.192							FALSE	0.1	FALSE	3	15					N
A5	NTC	NTC	T.Large Autosomal	NTC	ABY	QSY7	Undetermined								TRUE	0.2	TRUE	3	15					N
A5	NTC	NTC	T.Small Autosomal	NTC	VIC	NFQ-MGB	Undetermined								TRUE	0.2	TRUE	3	15					N
A5	NTC	NTC	T.Y	NTC	FAM	NFQ-MGB	Undetermined								TRUE	0.2	TRUE	3	15					N
B1	Trio Standard 2	Standard	T.IPC	UNKNOWN	JUN	QSY7	29.7256	29.6154	0.15591						FALSE	0.1	FALSE	3	15					N
B1	Trio Standard 2	Standard	T.Large Autosomal	STANDARD	ABY	QSY7	21.1779	21.1077	0.099209	5					TRUE	0.2	TRUE	3	15					N
B1	Trio Standard 2	Standard	T.Small Autosomal	STANDARD	VIC	NFQ-MGB	23.2696	23.0478	0.313737	5					TRUE	0.2	TRUE	3	15					N
B1	Trio Standard 2	Standard	T.Y	STANDARD	FAM	NFQ-MGB	22.5824	22.6045	0.0312817	5					TRUE	0.2	TRUE	3	15					N
B2	Trio Standard 2	Standard	T.IPC	UNKNOWN	JUN	QSY7	29.5051	29.6154	0.15591						FALSE	0.1	FALSE	3	15					N
B2	Trio Standard 2	Standard	T.Large Autosomal	STANDARD	ABY	QSY7	21.0376	21.1077	0.099209	5					TRUE	0.2	TRUE	3	15					N
B2	Trio Standard 2	Standard	T.Small Autosomal	STANDARD	VIC	NFQ-MGB	22.8259	23.0478	0.313737	5					TRUE	0.2	TRUE	3	15					N
B2	Trio Standard 2	Standard	T.Y	STANDARD	FAM	NFQ-MGB	22.6266	22.6045	0.0312817	5					TRUE	0.2	TRUE	3	15					N
B3	Tube2_SE8	UnKnown	T.IPC	UNKNOWN	JUN	QSY7	28.1047	28.1047							FALSE	0.1	FALSE	3	15					Y
B3	Tube2_SE8	UnKnown	T.Large Autosomal	UNKNOWN	ABY	QSY7	35.8414	35.8414		0.000285329	0.000285329				TRUE	0.2	TRUE	3	15	2.54498	2.54498			Y
B3	Tube2_SE8	UnKnown	T.Small Autosomal	UNKNOWN	VIC	NFQ-MGB	36.6813	36.6813		0.000726154	0.000726154				TRUE	0.2	TRUE	3	15	2.54498	2.54498			Y
B3	Tube2_SE8	UnKnown	T.Y	UNKNOWN	FAM	NFQ-MGB	36.0806	36.0806		0.000687146	0.000687146				TRUE	0.2	TRUE	3	15					Y
B4	OT_Extr_RB1	UnKnown	T.IPC	UNKNOWN	JUN	QSY7	28.0058	28.0058							FALSE	0.1	FALSE	3	15					Y
B4	OT_Extr_RB1	UnKnown	T.Large Autosomal	UNKNOWN	ABY	QSY7	Undetermined								TRUE	0.2	TRUE	3	15					Y
B4	OT_Extr_RB1	UnKnown	T.Small Autosomal	UNKNOWN	VIC	NFQ-MGB	37.135	37.135		0.000537533	0.000537533		1:1.949	1:1.949	TRUE	0.2	TRUE	3	15					Y
B4	OT_Extr_RB1	UnKnown	T.Y	UNKNOWN	FAM	NFQ-MGB	38.0704	38.0704		0.000182298	0.000182298		1:1.949	1:1.949	TRUE	0.2	TRUE	3	15					Y
C1	Trio Standard 3	Standard	T.IPC	UNKNOWN	JUN	QSY7	28.7357	28.7662	0.0430249						FALSE	0.1	FALSE	3	15					N
C1	Trio Standard 3	Standard	T.Large Autosomal	STANDARD	ABY	QSY7	24.581	24.5649	0.02282	0.5					TRUE	0.2	TRUE	3	15					N
C1	Trio Standard 3	Standard	T.Small Autosomal	STANDARD	VIC	NFQ-MGB	26.724	26.7913	0.0951723	0.5					TRUE	0.2	TRUE	3	15					N
C1	Trio Standard 3	Standard	T.Y	STANDARD	FAM	NFQ-MGB	26.0929	26.1588	0.093245	0.5					TRUE	0.2	TRUE	3	15					N
C2	Trio Standard 3	Standard	T.IPC	UNKNOWN	JUN	QSY7	28.7966	28.7662	0.0430249						FALSE	0.1	FALSE	3	15					N
C2	Trio Standard 3	Standard	T.Large Autosomal	STANDARD	ABY	QSY7	24.5487	24.5649	0.02282	0.5					TRUE	0.2	TRUE	3	15					N
C2	Trio Standard 3	Standard	T.Small Autosomal	STANDARD	VIC	NFQ-MGB	26.8586	26.7913	0.0951723	0.5					TRUE	0.2	TRUE	3	15					N
C2	Trio Standard 3	Standard	T.Y	STANDARD	FAM	NFQ-MGB	26.2247	26.1588	0.093245	0.5					TRUE	0.2	TRUE	3	15					N
C3	Tube3_SE18	UnKnown	T.IPC	UNKNOWN	JUN	QSY7	27.9337	27.9337							FALSE	0.1	FALSE	3	15					Y
C3	Tube3_SE18	UnKnown	T.Large Autosomal	UNKNOWN	ABY	QSY7	33.5532	33.5532		0.00132798	0.00132798				TRUE	0.2	TRUE	3	15	1.21532	1.21532			Y
C3	Tube3_SE18	UnKnown	T.Small Autosomal	UNKNOWN	VIC	NFQ-MGB	35.4766	35.4766		0.00161392	0.00161392				TRUE	0.2	TRUE	3	15	1.21532	1.21532			Y
C3	Tube3_SE18	UnKnown	T.Y	UNKNOWN	FAM	NFQ-MGB	35.0017	35.0017		0.00141088	0.00141088				TRUE	0.2	TRUE	3	15					Y
D1	Trio Standard 4	Standard	T.IPC	UNKNOWN	JUN	QSY7	28.0152	28.202	0.264225						FALSE	0.1	FALSE	3	15					N
D1	Trio Standard 4	Standard	T.Large Autosomal	STANDARD	ABY	QSY7	28.1519	28.0833	0.0969836	0.05					TRUE	0.2	TRUE	3	15					N
D1	Trio Standard 4	Standard	T.Small Autosomal	STANDARD	VIC	NFQ-MGB	30.5252	30.5105	0.0207174	0.05					TRUE	0.2	TRUE	3	15					N
D1	Trio Standard 4	Standard	T.Y	STANDARD	FAM	NFQ-MGB	29.8134	29.8726	0.083792	0.05					TRUE	0.2	TRUE	3	15					N
D2	Trio Standard 4	Standard	T.IPC	UNKNOWN	JUN	QSY7	28.3888	28.202	0.264225						FALSE	0.1	FALSE	3	15					N
D2	Trio Standard 4	Standard	T.Large Autosomal	STANDARD	ABY	QSY7	28.0147	28.0833	0.0969836	0.05					TRUE	0.2	TRUE	3	15					N
D2	Trio Standard 4	Standard	T.Small Autosomal	STANDARD	VIC	NFQ-MGB	30.4959	30.5105	0.0207174	0.05					TRUE	0.2	TRUE	3	15					N
D2	Trio Standard 4	Standard	T.Y	STANDARD	FAM	NFQ-MGB	29.9319	29.8726	0.083792	0.05					TRUE	0.2	TRUE	3	15					N
D3	Tube4_SE11	UnKnown	T.IPC	UNKNOWN	JUN	QSY7	27.7429	27.7429							FALSE	0.1	FALSE	3	15					Y
D3	Tube4_SE11	UnKnown	T.Large Autosomal	UNKNOWN	ABY	QSY7	35.9886	35.9886		0.000258452	0.000258452				TRUE	0.2	TRUE	3	15	4.49492	4.49492			Y
D3	Tube4_SE11	UnKnown	T.Small Autosomal	UNKNOWN	VIC	NFQ-MGB	35.9725	35.9725		0.00116172	0.00116172		1:2.626	1:2.626	TRUE	0.2	TRUE	3	15	4.49492	4.49492			Y
D3	Tube4_SE11	UnKnown	T.Y	UNKNOWN	FAM	NFQ-MGB	37.2245	37.2245		0.000320447	0.000320447		1:2.626	1:2.626	TRUE	0.2	TRUE	3	15					Y
E1	Trio Standard 5	Standard	T.IPC	UNKNOWN	JUN	QSY7	27.7601	28.062	0.427008						FALSE	0.1	FALSE	3	15					N
E1	Trio Standard 5	Standard	T.Large Autosomal	STANDARD	ABY	QSY7	31.8295	31.764	0.0926044	0.005					TRUE	0.2	TRUE	3	15					N
E1	Trio Standard 5	Standard	T.Small Autosomal	STANDARD	VIC	NFQ-MGB	33.6523	33.704	0.0731534	0.005					TRUE	0.2	TRUE	3	15					N
E1	Trio Standard 5	Standard	T.Y	STANDARD	FAM	NFQ-MGB	33.3304	32.9936	0.47635	0.005					TRUE	0.2	TRUE	3	15					N
E2	Trio Standard 5	Standard	T.IPC	UNKNOWN	JUN	QSY7	28.3639	28.062	0.427008						FALSE	0.1	FALSE	3	15					N
E2	Trio Standard 5	Standard	T.Large Autosomal	STANDARD	ABY	QSY7	31.6985	31.764	0.0926044	0.005					TRUE	0.2	TRUE	3	15					N
E2	Trio Standard 5	Standard	T.Small Autosomal	STANDARD	VIC	NFQ-MGB	33.7558	33.704	0.0731534	0.005					TRUE	0.2	TRUE	3	15					N
E2	Trio Standard 5	Standard	T.Y	STANDARD	FAM	NFQ-MGB	32.6567	32.9936	0.47635	0.005					TRUE	0.2	TRUE	3	15					N
E3	Tube5_SE21	UnKnown	T.IPC	UNKNOWN	JUN	QSY7	27.9412	27.9412							FALSE	0.1	FALSE	3	15					Y
E3	Tube5_SE21	UnKnown	T.Large Autosomal	UNKNOWN	ABY	QSY7	34.2455	34.2455		0.000833952	0.000833952				TRUE	0.2	TRUE	3	15	1.06044	1.06044			Y
E3	Tube5_SE21	UnKnown	T.Small Autosomal	UNKNOWN	VIC	NFQ-MGB	36.384	36.384		0.000884357	0.000884357				TRUE	0.2	TRUE	3	15	1.06044	1.06044			Y
E3	Tube5_SE21	UnKnown	T.Y	UNKNOWN	FAM	NFQ-MGB	35.0421	35.0421		0.00137341	0.00137341				TRUE	0.2	TRUE	3	15					Y
F3	SEVF1a_SE52	UnKnown	T.IPC	UNKNOWN	JUN	QSY7	28.2363	28.2363							FALSE	0.1	FALSE	3	15					Y
F3	SEVF1a_SE52	UnKnown	T.Large Autosomal	UNKNOWN	ABY	QSY7	32.2129	32.2129		0.00326871	0.00326871				TRUE	0.2	TRUE	3	15	0.37881	0.37881			Y
F3	SEVF1a_SE52	UnKnown	T.Small Autosomal	UNKNOWN	VIC	NFQ-MGB	35.8763	35.8763		0.00123822	0.00123822				TRUE	0.2	TRUE	3	15	0.37881	0.37881			Y
F3	SEVF1a_SE52	UnKnown	T.Y	UNKNOWN	FAM	NFQ-MGB	34.6862	34.6862		0.0017413	0.0017413				TRUE	0.2	TRUE	3	15					Y
G3	SEVF1b_SE39	UnKnown	T.IPC	UNKNOWN	JUN	QSY7	27.808	27.808							FALSE	0.1	FALSE	3	15					Y
G3	SEVF1b_SE39	UnKnown	T.Large Autosomal	UNKNOWN	ABY	QSY7	32.4262	32.4262		0.0028322	0.0028322				TRUE	0.2	TRUE	3	15	1.28275	1.28275			Y
G3	SEVF1b_SE39	UnKnown	T.Small Autosomal	UNKNOWN	VIC	NFQ-MGB	34.2527	34.2527		0.00363301	0.00363301				TRUE	0.2	TRUE	3	15	1.28275	1.28275			Y
G3	SEVF1b_SE39	UnKnown	T.Y	UNKNOWN	FAM	NFQ-MGB	33.2374	33.2374		0.00457542	0.00457542				TRUE	0.2	TRUE	3	15					Y
H3	SEVF2a_SE58	UnKnown	T.IPC	UNKNOWN	JUN	QSY7	27.9939	27.9939							FALSE	0.1	FALSE	3	15					Y
H3	SEVF2a_SE58	UnKnown	T.Large Autosomal	UNKNOWN	ABY	QSY7	31.9382	31.9382		0.00393147	0.00393147				TRUE	0.2	TRUE	3	15	0.760644	0.760644			Y
H3	SEVF2a_SE58	UnKnown	T.Small Autosomal	UNKNOWN	VIC	NFQ-MGB	34.5463	34.5463		0.00299045	0.00299045				TRUE	0.2	TRUE	3	15	0.760644	0.760644			Y
H3	SEVF2a_SE58	UnKnown	T.Y	UNKNOWN	FAM	NFQ-MGB	34.0862	34.0862		0.00259791	0.00259791				TRUE	0.2	TRUE	3	15					Y

## Sheet: CE Data Run 2
Sample File	Sample Name	Panel	Marker	Dye	Allele 1	Allele 2	Allele 3	Allele 4	Allele 5	Size 1	Size 2	Size 3	Size 4	Size 5	Height 1	Height 2	Height 3	Height 4	Height 5	Peak Area 1	Peak Area 2	Peak Area 3	Peak Area 4	Peak Area 5	AE	OS	SPU	AN	BD
FORM_A01_2018-06-25.fsa	FORM	Identifiler_v2	D8S1179	B																					false	-2	-2	-2	-2
FORM_A01_2018-06-25.fsa	FORM	Identifiler_v2	D21S11	B																					false	-2	-2	-2	-2
FORM_A01_2018-06-25.fsa	FORM	Identifiler_v2	D7S820	B																					false	-2	-2	-2	-2
FORM_A01_2018-06-25.fsa	FORM	Identifiler_v2	CSF1PO	B																					false	-2	-2	-2	-2
FORM_A01_2018-06-25.fsa	FORM	Identifiler_v2	D3S1358	G																					false	-2	-2	-2	-2
FORM_A01_2018-06-25.fsa	FORM	Identifiler_v2	TH01	G																					false	-2	-2	-2	-2
FORM_A01_2018-06-25.fsa	FORM	Identifiler_v2	D13S317	G																					false	-2	-2	-2	-2
FORM_A01_2018-06-25.fsa	FORM	Identifiler_v2	D16S539	G																					false	-2	-2	-2	-2
FORM_A01_2018-06-25.fsa	FORM	Identifiler_v2	D2S1338	G																					false	-2	-2	-2	-2
FORM_A01_2018-06-25.fsa	FORM	Identifiler_v2	D19S433	Y																					false	-2	-2	-2	-2
FORM_A01_2018-06-25.fsa	FORM	Identifiler_v2	vWA	Y																					false	-2	-2	-2	-2
FORM_A01_2018-06-25.fsa	FORM	Identifiler_v2	TPOX	Y																					false	-2	-2	-2	-2
FORM_A01_2018-06-25.fsa	FORM	Identifiler_v2	D18S51	Y																					false	-2	-2	-2	-2
FORM_A01_2018-06-25.fsa	FORM	Identifiler_v2	AMEL	R																					false	-2	-2	-2	-2
FORM_A01_2018-06-25.fsa	FORM	Identifiler_v2	D5S818	R																					false	-2	-2	-2	-2
FORM_A01_2018-06-25.fsa	FORM	Identifiler_v2	FGA	R																					false	-2	-2	-2	-2
FORM_B01_2018-06-25.fsa	FORM	Identifiler_v2	D8S1179	B																					false	-2	-2	-2	-2
FORM_B01_2018-06-25.fsa	FORM	Identifiler_v2	D21S11	B																					false	-2	-2	-2	-2
FORM_B01_2018-06-25.fsa	FORM	Identifiler_v2	D7S820	B																					false	-2	-2	-2	-2
FORM_B01_2018-06-25.fsa	FORM	Identifiler_v2	CSF1PO	B																					false	-2	-2	-2	-2
FORM_B01_2018-06-25.fsa	FORM	Identifiler_v2	D3S1358	G																					false	-2	-2	-2	-2
FORM_B01_2018-06-25.fsa	FORM	Identifiler_v2	TH01	G																					false	-2	-2	-2	-2
FORM_B01_2018-06-25.fsa	FORM	Identifiler_v2	D13S317	G																					false	-2	-2	-2	-2
FORM_B01_2018-06-25.fsa	FORM	Identifiler_v2	D16S539	G																					false	-2	-2	-2	-2
FORM_B01_2018-06-25.fsa	FORM	Identifiler_v2	D2S1338	G																					false	-2	-2	-2	-2
FORM_B01_2018-06-25.fsa	FORM	Identifiler_v2	D19S433	Y																					false	-2	-2	-2	-2
FORM_B01_2018-06-25.fsa	FORM	Identifiler_v2	vWA	Y																					false	-2	-2	-2	-2
FORM_B01_2018-06-25.fsa	FORM	Identifiler_v2	TPOX	Y																					false	-2	-2	-2	-2
FORM_B01_2018-06-25.fsa	FORM	Identifiler_v2	D18S51	Y																					false	-2	-2	-2	-2
FORM_B01_2018-06-25.fsa	FORM	Identifiler_v2	AMEL	R																					false	-2	-2	-2	-2
FORM_B01_2018-06-25.fsa	FORM	Identifiler_v2	D5S818	R																					false	-2	-2	-2	-2
FORM_B01_2018-06-25.fsa	FORM	Identifiler_v2	FGA	R																					false	-2	-2	-2	-2
FORM_C01_2018-06-25.fsa	FORM	Identifiler_v2	D8S1179	B																					false	-2	-2	-2	-2
FORM_C01_2018-06-25.fsa	FORM	Identifiler_v2	D21S11	B																					false	-2	-2	-2	-2
FORM_C01_2018-06-25.fsa	FORM	Identifiler_v2	D7S820	B																					false	-2	-2	-2	-2
FORM_C01_2018-06-25.fsa	FORM	Identifiler_v2	CSF1PO	B																					false	-2	-2	-2	-2
FORM_C01_2018-06-25.fsa	FORM	Identifiler_v2	D3S1358	G																					false	-2	-2	-2	-2
FORM_C01_2018-06-25.fsa	FORM	Identifiler_v2	TH01	G																					false	-2	-2	-2	-2
FORM_C01_2018-06-25.fsa	FORM	Identifiler_v2	D13S317	G																					false	-2	-2	-2	-2
FORM_C01_2018-06-25.fsa	FORM	Identifiler_v2	D16S539	G																					false	-2	-2	-2	-2
FORM_C01_2018-06-25.fsa	FORM	Identifiler_v2	D2S1338	G																					false	-2	-2	-2	-2
FORM_C01_2018-06-25.fsa	FORM	Identifiler_v2	D19S433	Y																					false	-2	-2	-2	-2
FORM_C01_2018-06-25.fsa	FORM	Identifiler_v2	vWA	Y																					false	-2	-2	-2	-2
FORM_C01_2018-06-25.fsa	FORM	Identifiler_v2	TPOX	Y																					false	-2	-2	-2	-2
FORM_C01_2018-06-25.fsa	FORM	Identifiler_v2	D18S51	Y																					false	-2	-2	-2	-2
FORM_C01_2018-06-25.fsa	FORM	Identifiler_v2	AMEL	R																					false	-2	-2	-2	-2
FORM_C01_2018-06-25.fsa	FORM	Identifiler_v2	D5S818	R																					false	-2	-2	-2	-2
FORM_C01_2018-06-25.fsa	FORM	Identifiler_v2	FGA	R																					false	-2	-2	-2	-2
FORM_D01_2018-06-25.fsa	FORM	Identifiler_v2	D8S1179	B																					false	-2	-2	-2	-2
FORM_D01_2018-06-25.fsa	FORM	Identifiler_v2	D21S11	B																					false	-2	-2	-2	-2
FORM_D01_2018-06-25.fsa	FORM	Identifiler_v2	D7S820	B																					false	-2	-2	-2	-2
FORM_D01_2018-06-25.fsa	FORM	Identifiler_v2	CSF1PO	B																					false	-2	-2	-2	-2
FORM_D01_2018-06-25.fsa	FORM	Identifiler_v2	D3S1358	G																					false	-2	-2	-2	-2
FORM_D01_2018-06-25.fsa	FORM	Identifiler_v2	TH01	G																					false	-2	-2	-2	-2
FORM_D01_2018-06-25.fsa	FORM	Identifiler_v2	D13S317	G																					false	-2	-2	-2	-2
FORM_D01_2018-06-25.fsa	FORM	Identifiler_v2	D16S539	G																					false	-2	-2	-2	-2
FORM_D01_2018-06-25.fsa	FORM	Identifiler_v2	D2S1338	G																					false	-2	-2	-2	-2
FORM_D01_2018-06-25.fsa	FORM	Identifiler_v2	D19S433	Y																					false	-2	-2	-2	-2
FORM_D01_2018-06-25.fsa	FORM	Identifiler_v2	vWA	Y																					false	-2	-2	-2	-2
FORM_D01_2018-06-25.fsa	FORM	Identifiler_v2	TPOX	Y																					false	-2	-2	-2	-2
FORM_D01_2018-06-25.fsa	FORM	Identifiler_v2	D18S51	Y																					false	-2	-2	-2	-2
FORM_D01_2018-06-25.fsa	FORM	Identifiler_v2	AMEL	R																					false	-2	-2	-2	-2
FORM_D01_2018-06-25.fsa	FORM	Identifiler_v2	D5S818	R																					false	-2	-2	-2	-2
FORM_D01_2018-06-25.fsa	FORM	Identifiler_v2	FGA	R																					false	-2	-2	-2	-2
Ladder1a_E01_2018-06-25.fsa	Ladder1a	Identifiler_v2	D8S1179	B	8	9	10	11	12	122.73	126.74	130.89	135	139.17	912	868	810	865	746	8936	8599	7915	8539	7412	false	0	0	0	0
Ladder1a_E01_2018-06-25.fsa	Ladder1a	Identifiler_v2	D21S11	B	24	24.2	25	26	27	184.41	186.39	188.36	192.3	196.23	888	704	760	668	737	7959	6245	6810	6216	6690	false	0	0	0	0
Ladder1a_E01_2018-06-25.fsa	Ladder1a	Identifiler_v2	D7S820	B	6	7	8	9	10	254.83	258.85	262.87	266.91	270.96	832	851	821	821	677	9195	9273	8905	9093	7558	false	0	0	0	0
Ladder1a_E01_2018-06-25.fsa	Ladder1a	Identifiler_v2	CSF1PO	B	6	7	8	9	10	304.85	309.19	313.48	317.64	321.84	690	798	803	767	783	7471	8564	8649	8231	8589	false	0	0	0	0
Ladder1a_E01_2018-06-25.fsa	Ladder1a	Identifiler_v2	D3S1358	G	12	13	14	15	16	111.4	115.44	119.45	123.34	127.52	846	826	931	812	856	8252	8097	9095	8246	8457	false	0	0	0	0
Ladder1a_E01_2018-06-25.fsa	Ladder1a	Identifiler_v2	TH01	G	4	5	6	7	8	162.81	166.9	170.9	174.96	178.94	791	793	783	782	797	7452	7417	7291	7244	7427	false	0	0	0	0
Ladder1a_E01_2018-06-25.fsa	Ladder1a	Identifiler_v2	D13S317	G	8	9	10	11	12	216.67	220.63	224.61	228.52	232.52	842	815	791	747	778	8681	8333	8115	7917	8225	false	0	0	0	0
Ladder1a_E01_2018-06-25.fsa	Ladder1a	Identifiler_v2	D16S539	G	5	8	9	10	11	252.25	264.22	268.26	272.23	276.31	808	752	761	779	771	8871	8134	8509	8838	8583	false	0	0	0	0
Ladder1a_E01_2018-06-25.fsa	Ladder1a	Identifiler_v2	D2S1338	G	15	16	17	18	19	307.17	311.57	315.75	319.97	324.15	698	679	709	686	695	7752	7643	7808	7494	7620	false	0	0	0	0
Ladder1a_E01_2018-06-25.fsa	Ladder1a	Identifiler_v2	D19S433	Y	9	10	11	12	12.2	101.3	105.22	109.11	113.04	115.06	848	822	828	804	792	7594	7413	7432	6893	7038	false	0	0	0	0
Ladder1a_E01_2018-06-25.fsa	Ladder1a	Identifiler_v2	vWA	Y	11	12	13	14	15	154.2	158.35	162.49	166.74	170.66	833	842	786	773	796	7815	8176	7405	7550	7672	false	0	0	0	0
Ladder1a_E01_2018-06-25.fsa	Ladder1a	Identifiler_v2	TPOX	Y	6	7	8	9	10	221.85	225.83	229.74	233.75	237.69	729	724	740	732	751	7773	7622	7791	7566	7855	false	0	0	0	0
Ladder1a_E01_2018-06-25.fsa	Ladder1a	Identifiler_v2	D18S51	Y	7	9	10	10.2	11	261.61	269.87	273.93	275.97	278.01	709	734	741	733	754	7311	7508	7221	7385	7487	false	0	0	0	0
Ladder1a_E01_2018-06-25.fsa	Ladder1a	Identifiler_v2	AMEL	R	X	Y				106.39	112				1019	1035				9987	10245				false	0	0	0	0
Ladder1a_E01_2018-06-25.fsa	Ladder1a	Identifiler_v2	D5S818	R	7	8	9	10	11	133.81	137.95	142.28	146.79	151.18	952	1075	1045	904	1039	9388	10463	10349	8822	10297	false	0	0	0	0
Ladder1a_E01_2018-06-25.fsa	Ladder1a	Identifiler_v2	FGA	R	17	18	19	20	21	214.25	218.29	222.25	226.32	230.31	872	900	883	903	915	8678	9063	8934	9249	9108	false	0	0	0	0
Ladder1b_B03_2018-06-25.fsa	Ladder1b	Identifiler_v2	D8S1179	B	8	9	10	11	12	122.7	126.72	130.87	134.99	139.17	1070	987	940	1013	881	10222	9710	9206	9716	8537	false	0	0	0	0
Ladder1b_B03_2018-06-25.fsa	Ladder1b	Identifiler_v2	D21S11	B	24	24.2	25	26	27	184.46	186.47	188.4	192.33	196.25	1074	839	918	818	895	9540	7544	8124	7451	8072	false	0	0	0	0
Ladder1b_B03_2018-06-25.fsa	Ladder1b	Identifiler_v2	D7S820	B	6	7	8	9	10	254.92	258.99	263	267.02	271.05	986	1001	975	972	811	10869	10921	10603	10584	8930	false	0	0	0	0
Ladder1b_B03_2018-06-25.fsa	Ladder1b	Identifiler_v2	CSF1PO	B	6	7	8	9	10	304.8	309.1	313.36	317.66	321.75	788	908	900	859	881	8315	9775	9807	9275	9649	false	0	0	0	0
Ladder1b_B03_2018-06-25.fsa	Ladder1b	Identifiler_v2	D3S1358	G	12	13	14	15	16	111.35	115.46	119.4	123.38	127.49	1102	1085	1223	1054	1108	10748	10197	11769	10390	10841	false	0	0	0	0
Ladder1b_B03_2018-06-25.fsa	Ladder1b	Identifiler_v2	TH01	G	4	5	6	7	8	162.92	166.92	171	174.98	179.03	1037	1036	1048	1036	1037	9486	9418	9477	9350	9489	false	0	0	0	0
Ladder1b_B03_2018-06-25.fsa	Ladder1b	Identifiler_v2	D13S317	G	8	9	10	11	12	216.69	220.64	224.61	228.58	232.57	1110	1107	1042	989	1032	11283	11140	10589	10081	10597	false	0	0	0	0
Ladder1b_B03_2018-06-25.fsa	Ladder1b	Identifiler_v2	D16S539	G	5	8	9	10	11	252.31	264.31	268.25	272.29	276.34	1072	983	1028	1055	1025	11411	10581	11096	11441	11082	false	0	0	0	0
Ladder1b_B03_2018-06-25.fsa	Ladder1b	Identifiler_v2	D2S1338	G	15	16	17	18	19	307.22	311.5	315.73	320.01	324.16	934	905	949	932	950	10201	9970	10535	10322	10580	false	0	0	0	0
Ladder1b_B03_2018-06-25.fsa	Ladder1b	Identifiler_v2	D19S433	Y	9	10	11	12	12.2	101.35	105.2	109.09	113.03	115.02	1121	1092	1091	1071	1055	9937	9722	9453	9204	9198	false	0	0	0	0
Ladder1b_B03_2018-06-25.fsa	Ladder1b	Identifiler_v2	vWA	Y	11	12	13	14	15	154.22	158.38	162.52	166.77	170.69	1080	1095	998	1007	1035	9753	10582	9080	9568	9683	false	0	0	0	0
Ladder1b_B03_2018-06-25.fsa	Ladder1b	Identifiler_v2	TPOX	Y	6	7	8	9	10	221.91	225.88	229.78	233.77	237.78	963	948	977	947	948	9504	9700	9921	9441	9914	false	0	0	0	0
Ladder1b_B03_2018-06-25.fsa	Ladder1b	Identifiler_v2	D18S51	Y	7	9	10	10.2	11	261.77	269.9	274.03	276.01	278.08	905	969	981	972	1008	9309	9784	9656	9545	9893	false	0	0	0	0
Ladder1b_B03_2018-06-25.fsa	Ladder1b	Identifiler_v2	AMEL	R	X	Y				106.35	111.94				1311	1300				12475	12100				false	0	0	0	0
Ladder1b_B03_2018-06-25.fsa	Ladder1b	Identifiler_v2	D5S818	R	7	8	9	10	11	133.82	137.97	142.32	146.84	151.25	1254	1389	1405	1185	1350	12235	13664	13604	11493	13037	false	0	0	0	0
Ladder1b_B03_2018-06-25.fsa	Ladder1b	Identifiler_v2	FGA	R	17	18	19	20	21	214.33	218.27	222.31	226.35	230.34	1163	1190	1172	1199	1226	11475	11828	11699	11964	12153	false	0	0	0	0
Ladder2a_C03_2018-06-25.fsa	Ladder2a	Identifiler_v2	D8S1179	B	8	9	10	11	12	122.73	126.86	130.89	135.04	139.25	649	604	574	609	535	6224	5807	5506	5850	5186	false	0	0	0	0
Ladder2a_C03_2018-06-25.fsa	Ladder2a	Identifiler_v2	D21S11	B	24	24.2	25	26	27	184.39	186.38	188.29	192.26	196.21	614	492	530	471	518	5555	4420	4802	4368	4795	false	0	0	0	0
Ladder2a_C03_2018-06-25.fsa	Ladder2a	Identifiler_v2	D7S820	B	6	7	8	9	10	254.88	258.9	262.92	267.05	271.02	555	567	547	543	448	6301	6406	6114	6137	5123	false	0	0	0	0
Ladder2a_C03_2018-06-25.fsa	Ladder2a	Identifiler_v2	CSF1PO	B	6	7	8	9	10	304.8	309.12	313.39	317.53	321.72	460	522	518	492	510	5026	5831	5880	5640	5738	false	0	0	0	0
Ladder2a_C03_2018-06-25.fsa	Ladder2a	Identifiler_v2	D3S1358	G	12	13	14	15	16	111.41	115.48	119.46	123.4	127.62	788	759	854	752	812	7634	7284	8202	7387	7899	false	0	0	0	0
Ladder2a_C03_2018-06-25.fsa	Ladder2a	Identifiler_v2	TH01	G	4	5	6	7	8	162.8	166.91	170.94	174.95	178.95	711	721	727	714	712	6576	6500	6556	6450	6527	false	0	0	0	0
Ladder2a_C03_2018-06-25.fsa	Ladder2a	Identifiler_v2	D13S317	G	8	9	10	11	12	216.63	220.61	224.6	228.52	232.54	723	721	689	679	939	7475	7572	7176	7127	9960	false	0	0	0	0
Ladder2a_C03_2018-06-25.fsa	Ladder2a	Identifiler_v2	D16S539	G	5	8	9	10	11	252.24	264.22	268.26	272.24	276.31	605	622	712	731	724	7020	7378	8281	8473	8404	false	0	0	0	0
Ladder2a_C03_2018-06-25.fsa	Ladder2a	Identifiler_v2	D2S1338	G	15	16	17	18	19	307.19	311.48	315.72	319.93	324.1	617	609	658	630	651	6859	6852	7329	7086	7326	false	0	0	0	0
Ladder2a_C03_2018-06-25.fsa	Ladder2a	Identifiler_v2	D19S433	Y	9	10	11	12	12.2	101.34	105.23	109.17	113.08	115.12	731	723	724	706	690	6421	6408	6353	6195	6155	false	0	0	0	0
Ladder2a_C03_2018-06-25.fsa	Ladder2a	Identifiler_v2	vWA	Y	11	12	13	14	15	154.23	158.41	162.49	166.76	170.63	677	696	652	656	665	6283	6788	6050	6327	6217	false	0	0	0	0
Ladder2a_C03_2018-06-25.fsa	Ladder2a	Identifiler_v2	TPOX	Y	6	7	8	9	10	221.86	225.78	229.78	233.72	237.67	632	625	678	645	627	6537	6533	6936	6699	6704	false	0	0	0	0
Ladder2a_C03_2018-06-25.fsa	Ladder2a	Identifiler_v2	D18S51	Y	7	9	10	10.2	11	261.71	269.88	274.03	275.98	278.1	559	612	617	627	645	5813	6463	6326	6254	6550	false	0	0	0	0
Ladder2a_C03_2018-06-25.fsa	Ladder2a	Identifiler_v2	AMEL	R	X	Y				106.37	111.99				956	954				9146	9091				false	0	0	0	0
Ladder2a_C03_2018-06-25.fsa	Ladder2a	Identifiler_v2	D5S818	R	7	8	9	10	11	133.88	137.99	142.35	146.8	151.23	904	1036	1021	839	979	8774	9961	9829	8106	9543	false	0	0	0	0
Ladder2a_C03_2018-06-25.fsa	Ladder2a	Identifiler_v2	FGA	R	17	18	19	20	21	214.3	218.27	222.33	226.32	230.33	810	823	810	835	847	8159	8374	8149	8554	8538	false	0	0	0	0
Ladder2b_D03_2018-06-25.fsa	Ladder2b	Identifiler_v2	D8S1179	B	8	9	10	11	12	122.84	126.93	130.98	135.16	139.33	907	866	805	862	765	8741	8336	7847	8326	7479	false	0	0	0	0
Ladder2b_D03_2018-06-25.fsa	Ladder2b	Identifiler_v2	D21S11	B	24	24.2	25	26	27	184.51	186.54	188.5	192.39	196.35	879	709	758	668	755	7992	6391	6873	6273	7008	false	0	0	0	0
Ladder2b_D03_2018-06-25.fsa	Ladder2b	Identifiler_v2	D7S820	B	6	7	8	9	10	254.91	258.94	262.98	267.04	271.1	833	866	821	823	675	9292	9603	9172	9161	7606	false	1	0	0	0
Ladder2b_D03_2018-06-25.fsa	Ladder2b	Identifiler_v2	CSF1PO	B	6	7	8	9	10	304.85	309.2	313.5	317.75	321.88	703	799	813	772	796	7821	8972	9115	8711	8918	false	0	0	0	0
Ladder2b_D03_2018-06-25.fsa	Ladder2b	Identifiler_v2	D3S1358	G	12	13	14	15	16	111.54	115.58	119.6	123.5	127.67	959	927	1053	917	981	9226	8968	10173	8986	9647	false	0	0	0	0
Ladder2b_D03_2018-06-25.fsa	Ladder2b	Identifiler_v2	TH01	G	4	5	6	7	8	162.93	167.01	171.07	175.11	179.06	903	911	922	897	920	8201	8276	8488	8345	8533	false	0	0	0	0
Ladder2b_D03_2018-06-25.fsa	Ladder2b	Identifiler_v2	D13S317	G	8	9	10	11	12	216.75	220.66	224.66	228.6	232.63	934	920	885	875	1203	9532	9440	9165	9045	12664	false	0	0	0	0
Ladder2b_D03_2018-06-25.fsa	Ladder2b	Identifiler_v2	D16S539	G	5	8	9	10	11	252.31	264.25	268.31	272.3	276.3	779	813	919	962	938	9114	9493	10751	11299	10888	false	1	0	0	0
Ladder2b_D03_2018-06-25.fsa	Ladder2b	Identifiler_v2	D2S1338	G	15	16	17	18	19	307.29	311.61	315.89	320.03	324.22	821	802	858	829	851	9443	9237	9922	9582	9826	false	0	0	0	0
Ladder2b_D03_2018-06-25.fsa	Ladder2b	Identifiler_v2	D19S433	Y	9	10	11	12	12.2	101.4	105.34	109.25	113.2	115.15	895	871	880	853	853	7791	7714	7717	7523	7454	false	0	0	0	0
Ladder2b_D03_2018-06-25.fsa	Ladder2b	Identifiler_v2	vWA	Y	11	12	13	14	15	154.3	158.48	162.63	166.93	170.84	859	896	822	834	842	8095	8764	7857	8214	8072	false	0	0	0	0
Ladder2b_D03_2018-06-25.fsa	Ladder2b	Identifiler_v2	TPOX	Y	6	7	8	9	10	221.97	225.9	229.84	233.79	237.75	791	839	881	839	826	8376	8870	9367	9108	9056	false	0	0	0	0
Ladder2b_D03_2018-06-25.fsa	Ladder2b	Identifiler_v2	D18S51	Y	7	9	10	10.2	11	261.71	269.91	273.98	276.06	278.15	752	815	818	818	855	7958	8369	8387	8463	8673	false	1	0	0	0
Ladder2b_D03_2018-06-25.fsa	Ladder2b	Identifiler_v2	AMEL	R	X	Y				106.47	112.11				1164	1185				11338	11457				false	0	0	0	0
Ladder2b_D03_2018-06-25.fsa	Ladder2b	Identifiler_v2	D5S818	R	7	8	9	10	11	133.94	138.08	142.38	146.84	151.22	1118	1272	1263	1048	1230	10942	12396	12365	10279	12115	false	0	0	0	0
Ladder2b_D03_2018-06-25.fsa	Ladder2b	Identifiler_v2	FGA	R	17	18	19	20	21	214.37	218.36	222.35	226.36	230.38	1030	1056	1027	1047	1071	10605	10825	10558	10793	10936	false	1	0	0	0
NEG_OT_A03_2018-06-25.fsa	NEG_OT	Identifiler_v2	D8S1179	B																					false	0	-2	1	-2
NEG_OT_A03_2018-06-25.fsa	NEG_OT	Identifiler_v2	D21S11	B																					false	0	-2	1	-2
NEG_OT_A03_2018-06-25.fsa	NEG_OT	Identifiler_v2	D7S820	B																					false	0	-2	1	-2
NEG_OT_A03_2018-06-25.fsa	NEG_OT	Identifiler_v2	CSF1PO	B																					false	0	-2	1	-2
NEG_OT_A03_2018-06-25.fsa	NEG_OT	Identifiler_v2	D3S1358	G																					false	0	-2	1	-2
NEG_OT_A03_2018-06-25.fsa	NEG_OT	Identifiler_v2	TH01	G																					false	0	-2	1	-2
NEG_OT_A03_2018-06-25.fsa	NEG_OT	Identifiler_v2	D13S317	G																					false	0	-2	1	-2
NEG_OT_A03_2018-06-25.fsa	NEG_OT	Identifiler_v2	D16S539	G																					false	0	-2	1	-2
NEG_OT_A03_2018-06-25.fsa	NEG_OT	Identifiler_v2	D2S1338	G																					false	0	-2	1	-2
NEG_OT_A03_2018-06-25.fsa	NEG_OT	Identifiler_v2	D19S433	Y																					false	0	-2	1	-2
NEG_OT_A03_2018-06-25.fsa	NEG_OT	Identifiler_v2	vWA	Y																					false	0	-2	1	-2
NEG_OT_A03_2018-06-25.fsa	NEG_OT	Identifiler_v2	TPOX	Y																					false	0	-2	1	-2
NEG_OT_A03_2018-06-25.fsa	NEG_OT	Identifiler_v2	D18S51	Y																					false	0	-2	1	-2
NEG_OT_A03_2018-06-25.fsa	NEG_OT	Identifiler_v2	AMEL	R																					false	0	-2	1	-2
NEG_OT_A03_2018-06-25.fsa	NEG_OT	Identifiler_v2	D5S818	R																					false	0	-2	1	-2
NEG_OT_A03_2018-06-25.fsa	NEG_OT	Identifiler_v2	FGA	R																					false	0	-2	1	-2
OT_Extr_RB1_G02_2018-06-25.fsa	OT_Extr_RB1	Identifiler_v2	D8S1179	B																					false	0	-2	1	-2
OT_Extr_RB1_G02_2018-06-25.fsa	OT_Extr_RB1	Identifiler_v2	D21S11	B																					false	0	-2	1	-2
OT_Extr_RB1_G02_2018-06-25.fsa	OT_Extr_RB1	Identifiler_v2	D7S820	B																					false	0	-2	1	-2
OT_Extr_RB1_G02_2018-06-25.fsa	OT_Extr_RB1	Identifiler_v2	CSF1PO	B																					false	0	-2	1	-2
OT_Extr_RB1_G02_2018-06-25.fsa	OT_Extr_RB1	Identifiler_v2	D3S1358	G																					false	0	-2	1	-2
OT_Extr_RB1_G02_2018-06-25.fsa	OT_Extr_RB1	Identifiler_v2	TH01	G																					false	0	-2	1	-2
OT_Extr_RB1_G02_2018-06-25.fsa	OT_Extr_RB1	Identifiler_v2	D13S317	G																					false	0	-2	1	-2
OT_Extr_RB1_G02_2018-06-25.fsa	OT_Extr_RB1	Identifiler_v2	D16S539	G																					false	0	-2	1	-2
OT_Extr_RB1_G02_2018-06-25.fsa	OT_Extr_RB1	Identifiler_v2	D2S1338	G																					false	0	-2	1	-2
OT_Extr_RB1_G02_2018-06-25.fsa	OT_Extr_RB1	Identifiler_v2	D19S433	Y																					false	0	-2	1	-2
OT_Extr_RB1_G02_2018-06-25.fsa	OT_Extr_RB1	Identifiler_v2	vWA	Y																					false	0	-2	1	-2
OT_Extr_RB1_G02_2018-06-25.fsa	OT_Extr_RB1	Identifiler_v2	TPOX	Y																					false	0	-2	1	-2
OT_Extr_RB1_G02_2018-06-25.fsa	OT_Extr_RB1	Identifiler_v2	D18S51	Y																					false	0	-2	1	-2
OT_Extr_RB1_G02_2018-06-25.fsa	OT_Extr_RB1	Identifiler_v2	AMEL	R																					false	0	-2	1	-2
OT_Extr_RB1_G02_2018-06-25.fsa	OT_Extr_RB1	Identifiler_v2	D5S818	R																					false	0	-2	1	-2
OT_Extr_RB1_G02_2018-06-25.fsa	OT_Extr_RB1	Identifiler_v2	FGA	R																					false	0	-2	1	-2
POS_OT_H02_2018-06-25.fsa	POS_OT	Identifiler_v2	D8S1179	B	13					143.82					4107					41011					false	0	0	0	0
POS_OT_H02_2018-06-25.fsa	POS_OT	Identifiler_v2	D21S11	B	30					208.07					3008					28369					false	0	0	0	0
POS_OT_H02_2018-06-25.fsa	POS_OT	Identifiler_v2	D7S820	B	10	11				271.11	275.2				1868	1663				19490	18087				false	0	0	0	0
POS_OT_H02_2018-06-25.fsa	POS_OT	Identifiler_v2	CSF1PO	B	10	12				321.93	330.16				2222	2136				24398	23711				false	0	0	0	0
POS_OT_H02_2018-06-25.fsa	POS_OT	Identifiler_v2	D3S1358	G	14	15				119.51	123.58				3049	3516				31777	36868				false	0	0	0	0
POS_OT_H02_2018-06-25.fsa	POS_OT	Identifiler_v2	TH01	G	8	9.3				179.04	186.02				3395	3943				30516	35862				false	0	0	0	0
POS_OT_H02_2018-06-25.fsa	POS_OT	Identifiler_v2	D13S317	G	11					228.55					6843					69638					false	0	0	0	0
POS_OT_H02_2018-06-25.fsa	POS_OT	Identifiler_v2	D16S539	G	11	12				276.32	280.35				3375	2848				35960	30511				false	0	0	0	0
POS_OT_H02_2018-06-25.fsa	POS_OT	Identifiler_v2	D2S1338	G	19	23				324.28	340.44				2454	1923				27492	22098				false	0	0	0	0
POS_OT_H02_2018-06-25.fsa	POS_OT	Identifiler_v2	D19S433	Y	14	15				121.06	125.07				2212	2273				19294	19912				false	0	0	0	0
POS_OT_H02_2018-06-25.fsa	POS_OT	Identifiler_v2	vWA	Y	17	18				178.74	182.69				3383	2792				32156	26408				false	0	0	0	0
POS_OT_H02_2018-06-25.fsa	POS_OT	Identifiler_v2	TPOX	Y	8					229.79					4481					50619					false	0	0	0	0
POS_OT_H02_2018-06-25.fsa	POS_OT	Identifiler_v2	D18S51	Y	15	19				294.61	312.07				2284	2233				24961	24447				false	0	0	0	0
POS_OT_H02_2018-06-25.fsa	POS_OT	Identifiler_v2	AMEL	R	X					106.42					4362					47787					false	0	0	0	0
POS_OT_H02_2018-06-25.fsa	POS_OT	Identifiler_v2	D5S818	R	11					151.22					4289					42662					false	0	0	0	0
POS_OT_H02_2018-06-25.fsa	POS_OT	Identifiler_v2	FGA	R	20.2	23	24			228.47	238.44	242.51			51	2119	1798			286	22196	18832			false	0	1	1	0
SEVF1a_SE52_C02_2018-06-25.fsa	SEVF1a_SE52	Identifiler_v2	D3S1358	G	15	16	17			123.49	127.65	131.78			517	81	283			5287	874	2977			false	0	0	1	0
SEVF1a_SE52_C02_2018-06-25.fsa	SEVF1a_SE52	Identifiler_v2	TH01	G	6	8				171.01	178.99				137	575				1320	5095				false	0	0	0	0
SEVF1a_SE52_C02_2018-06-25.fsa	SEVF1a_SE52	Identifiler_v2	D13S317	G	11	12				228.51	232.54				395	305				3979	3204				false	0	0	0	0
SEVF1a_SE52_C02_2018-06-25.fsa	SEVF1a_SE52	Identifiler_v2	D16S539	G	9	13				268.31	284.39				416	280				4610	3094				false	0	0	0	0
SEVF1a_SE52_C02_2018-06-25.fsa	SEVF1a_SE52	Identifiler_v2	D2S1338	G	19					324.15					603					6855					false	0	0	0	0
SEVF1a_SE52_C02_2018-06-25.fsa	SEVF1a_SE52	Identifiler_v2	D8S1179	B	14	15				148.3	152.71				230	217				2176	2102				false	0	0	0	0
SEVF1a_SE52_C02_2018-06-25.fsa	SEVF1a_SE52	Identifiler_v2	D21S11	B	29	31.2				204.1	213.9				94	207				885	1922				false	0	0	0	0
SEVF1a_SE52_C02_2018-06-25.fsa	SEVF1a_SE52	Identifiler_v2	D7S820	B	8	10				263.02	271				103	124				1102	1379				false	0	0	0	0
SEVF1a_SE52_C02_2018-06-25.fsa	SEVF1a_SE52	Identifiler_v2	CSF1PO	B	7	11				309.22	325.94				151	134				1650	1459				false	0	0	0	0
SEVF1a_SE52_C02_2018-06-25.fsa	SEVF1a_SE52	Identifiler_v2	D19S433	Y	11	12				109.13	113.13				473	149				4050	1324				false	0	0	0	0
SEVF1a_SE52_C02_2018-06-25.fsa	SEVF1a_SE52	Identifiler_v2	vWA	Y	15	17				170.62	178.61				283	379				2687	3601				false	0	0	0	0
SEVF1a_SE52_C02_2018-06-25.fsa	SEVF1a_SE52	Identifiler_v2	TPOX	Y	8	10				229.77	237.7				327	283				3471	3244				false	0	0	0	0
SEVF1a_SE52_C02_2018-06-25.fsa	SEVF1a_SE52	Identifiler_v2	D18S51	Y	13	14				286.29	290.43				147	115				1528	1344				false	0	0	0	0
SEVF1a_SE52_C02_2018-06-25.fsa	SEVF1a_SE52	Identifiler_v2	AMEL	R	X	Y				106.4	112.03				324	312				3581	3401				false	0	0	0	0
SEVF1a_SE52_C02_2018-06-25.fsa	SEVF1a_SE52	Identifiler_v2	D5S818	R	10	13				146.78	159.68				127	290				1308	2863				false	0	0	0	0
SEVF1a_SE52_C02_2018-06-25.fsa	SEVF1a_SE52	Identifiler_v2	FGA	R	20.2	23				228.35	238.42				183	141				1908	1453				false	0	0	0	0
SEVF1b_SE39_D02_2018-06-25.fsa	SEVF1b_SE39	Identifiler_v2	D8S1179	B	13	14	15			143.69	148.4	152.77			106	203	166			1039	1943	1640			false	0	0	1	0
SEVF1b_SE39_D02_2018-06-25.fsa	SEVF1b_SE39	Identifiler_v2	D21S11	B	28	29	31.2			200.15	204.11	213.89			123	123	103			1128	1176	955			false	0	0	1	0
SEVF1b_SE39_D02_2018-06-25.fsa	SEVF1b_SE39	Identifiler_v2	D7S820	B	8	10				263.03	270.95				153	198				1659	2181				false	0	0	0	0
SEVF1b_SE39_D02_2018-06-25.fsa	SEVF1b_SE39	Identifiler_v2	CSF1PO	B	7	10	11			309.25	321.92	326.03			242	106	118			2662	1180	1307			false	0	0	1	0
SEVF1b_SE39_D02_2018-06-25.fsa	SEVF1b_SE39	Identifiler_v2	D3S1358	G	15	16	17			123.5	127.61	131.77			284	363	216			2909	3905	2215			false	0	0	1	0
SEVF1b_SE39_D02_2018-06-25.fsa	SEVF1b_SE39	Identifiler_v2	TH01	G	6	8	9.3			171.02	179.04	186.02			334	248	418			3087	2169	3786			false	0	0	1	0
SEVF1b_SE39_D02_2018-06-25.fsa	SEVF1b_SE39	Identifiler_v2	D13S317	G	11	12				228.48	232.53				269	217				2802	2254				false	0	0	0	0
SEVF1b_SE39_D02_2018-06-25.fsa	SEVF1b_SE39	Identifiler_v2	D16S539	G	9	11	12	13		268.3	276.26	280.37	284.42		269	121	67	119		2987	1376	709	1301		false	0	0	1	0
SEVF1b_SE39_D02_2018-06-25.fsa	SEVF1b_SE39	Identifiler_v2	D2S1338	G	19	21				324.28	332.41				538	60				6208	709				false	0	0	0	0
SEVF1b_SE39_D02_2018-06-25.fsa	SEVF1b_SE39	Identifiler_v2	D19S433	Y	11	12	14			109.16	113.03	120.98			182	124	273			1674	1165	2440			false	0	0	1	0
SEVF1b_SE39_D02_2018-06-25.fsa	SEVF1b_SE39	Identifiler_v2	vWA	Y	15	17				170.71	178.74				210	256				2035	2397				false	0	0	0	0
SEVF1b_SE39_D02_2018-06-25.fsa	SEVF1b_SE39	Identifiler_v2	TPOX	Y	8	10				229.8	237.68				186	186				2133	2186				false	0	0	0	0
SEVF1b_SE39_D02_2018-06-25.fsa	SEVF1b_SE39	Identifiler_v2	D18S51	Y	13	14				286.29	290.43				167	152				1922	1770				false	0	0	0	0
SEVF1b_SE39_D02_2018-06-25.fsa	SEVF1b_SE39	Identifiler_v2	AMEL	R	X	Y				106.39	112.03				189	169				2071	2029				false	0	0	0	0
SEVF1b_SE39_D02_2018-06-25.fsa	SEVF1b_SE39	Identifiler_v2	D5S818	R	10	11	12	13		146.8	151.31	155.52	159.76		167	114	75	172		1793	1232	823	1774		false	0	0	1	0
SEVF1b_SE39_D02_2018-06-25.fsa	SEVF1b_SE39	Identifiler_v2	FGA	R	20.2	21	22	23		228.33	230.43	234.4	238.46		80	52	88	136		849	471	976	1507		false	0	0	1	0
SEVF2a_SE58_E02_2018-06-25.fsa	SEVF2a_SE58	Identifiler_v2	D8S1179	B	12	15				139.17	152.69				275	147				2664	1388				false	0	0	0	0
SEVF2a_SE58_E02_2018-06-25.fsa	SEVF2a_SE58	Identifiler_v2	D21S11	B	28	30	32.2			200.08	208.01	217.91			68	134	161			604	1201	1441			false	0	0	1	0
SEVF2a_SE58_E02_2018-06-25.fsa	SEVF2a_SE58	Identifiler_v2	D7S820	B	11	12				275.12	279.08				185	62				1905	667				false	0	0	0	0
SEVF2a_SE58_E02_2018-06-25.fsa	SEVF2a_SE58	Identifiler_v2	CSF1PO	B	12					329.89					372					3914					false	0	0	0	0
SEVF2a_SE58_E02_2018-06-25.fsa	SEVF2a_SE58	Identifiler_v2	D3S1358	G	15					123.48					622					6569					false	0	0	0	0
SEVF2a_SE58_E02_2018-06-25.fsa	SEVF2a_SE58	Identifiler_v2	TH01	G	7					174.96					549					4987					false	0	0	0	0
SEVF2a_SE58_E02_2018-06-25.fsa	SEVF2a_SE58	Identifiler_v2	D13S317	G	13					236.41					469					4575					false	0	0	0	0
SEVF2a_SE58_E02_2018-06-25.fsa	SEVF2a_SE58	Identifiler_v2	D16S539	G	10	11				272.27	276.22				151	107				1674	1223				false	0	0	0	0
SEVF2a_SE58_E02_2018-06-25.fsa	SEVF2a_SE58	Identifiler_v2	D2S1338	G	17	20				315.67	328.24				216	73				2327	753				false	0	0	0	0
SEVF2a_SE58_E02_2018-06-25.fsa	SEVF2a_SE58	Identifiler_v2	D19S433	Y	14	15.2				120.97	127				195	148				1677	1388				false	0	0	0	0
SEVF2a_SE58_E02_2018-06-25.fsa	SEVF2a_SE58	Identifiler_v2	vWA	Y	16	17				174.64	178.67				298	187				2769	1795				false	0	0	0	0
SEVF2a_SE58_E02_2018-06-25.fsa	SEVF2a_SE58	Identifiler_v2	TPOX	Y	11	12				241.63	245.65				224	145				2431	1554				false	0	0	0	0
SEVF2a_SE58_E02_2018-06-25.fsa	SEVF2a_SE58	Identifiler_v2	D18S51	Y	13	19				286.27	311.83				160	99				1670	1063				false	0	0	0	0
SEVF2a_SE58_E02_2018-06-25.fsa	SEVF2a_SE58	Identifiler_v2	AMEL	R	X	Y				106.35	111.99				230	240				2674	2761				false	0	0	0	0
SEVF2a_SE58_E02_2018-06-25.fsa	SEVF2a_SE58	Identifiler_v2	D5S818	R	11	13				151.1	159.59				291	171				3015	1727				false	0	0	0	0
SEVF2a_SE58_E02_2018-06-25.fsa	SEVF2a_SE58	Identifiler_v2	FGA	R	21	25				230.32	246.47				325	142				3380	1371				false	0	0	0	0
SEVF2b_SE58_F02_2018-06-25.fsa	SEVF2b_SE58	Identifiler_v2	D8S1179	B	12	14	15			139.17	148.29	152.73			338	61	226			3172	553	2094			false	0	0	1	0
SEVF2b_SE58_F02_2018-06-25.fsa	SEVF2b_SE58	Identifiler_v2	D21S11	B	30	32.2				208.06	217.84				400	204				3653	1787				false	0	0	0	0
SEVF2b_SE58_F02_2018-06-25.fsa	SEVF2b_SE58	Identifiler_v2	D7S820	B	11	12				275.12	279.11				259	213				2771	2188				false	0	0	0	0
SEVF2b_SE58_F02_2018-06-25.fsa	SEVF2b_SE58	Identifiler_v2	CSF1PO	B	12					329.95					633					6741					false	0	0	0	0
SEVF2b_SE58_F02_2018-06-25.fsa	SEVF2b_SE58	Identifiler_v2	D3S1358	G	15					123.49					594					5924					false	0	0	0	0
SEVF2b_SE58_F02_2018-06-25.fsa	SEVF2b_SE58	Identifiler_v2	TH01	G	7	9.3				174.95	185.94				991	64				8786	615				false	0	0	0	0
SEVF2b_SE58_F02_2018-06-25.fsa	SEVF2b_SE58	Identifiler_v2	D13S317	G	12	13				232.41	236.42				86	928				854	9171				false	0	0	0	0
SEVF2b_SE58_F02_2018-06-25.fsa	SEVF2b_SE58	Identifiler_v2	D16S539	G	10	11				272.22	276.28				784	576				8079	6002				false	0	0	0	0
SEVF2b_SE58_F02_2018-06-25.fsa	SEVF2b_SE58	Identifiler_v2	D2S1338	G	17	20				315.72	328.32				393	427				4400	4656				false	0	0	0	0
SEVF2b_SE58_F02_2018-06-25.fsa	SEVF2b_SE58	Identifiler_v2	D19S433	Y	14	15.2				120.99	127.07				599	462				5225	4011				false	0	0	0	0
SEVF2b_SE58_F02_2018-06-25.fsa	SEVF2b_SE58	Identifiler_v2	vWA	Y	15	16	17			170.56	174.63	178.62			77	493	578			717	4544	5234			false	0	0	1	0
SEVF2b_SE58_F02_2018-06-25.fsa	SEVF2b_SE58	Identifiler_v2	TPOX	Y	8	11	12			229.69	241.66	245.62			55	560	435			563	5840	4501			false	0	0	1	0
SEVF2b_SE58_F02_2018-06-25.fsa	SEVF2b_SE58	Identifiler_v2	D18S51	Y	13	19				286.28	311.92				397	312				4120	3347				false	0	0	0	0
SEVF2b_SE58_F02_2018-06-25.fsa	SEVF2b_SE58	Identifiler_v2	AMEL	R	X	Y				106.38	111.99				273	373				2940	3917				false	0	0	0	0
SEVF2b_SE58_F02_2018-06-25.fsa	SEVF2b_SE58	Identifiler_v2	D5S818	R	11	12	13			151.16	155.53	159.6			555	82	452			5321	765	4386			false	0	0	1	0
SEVF2b_SE58_F02_2018-06-25.fsa	SEVF2b_SE58	Identifiler_v2	FGA	R	21	25				230.33	246.43				465	386				4582	3866				false	0	0	0	0
Tube1_SE7_F01_2018-06-25.fsa	Tube1_SE7	Identifiler_v2	D8S1179	B	14					148.29					66					651					false	0	0	0	0
Tube1_SE7_F01_2018-06-25.fsa	Tube1_SE7	Identifiler_v2	D21S11	B	28					200.08					50					446					false	0	0	0	0
Tube1_SE7_F01_2018-06-25.fsa	Tube1_SE7	Identifiler_v2	D7S820	B																					false	0	-2	1	-2
Tube1_SE7_F01_2018-06-25.fsa	Tube1_SE7	Identifiler_v2	CSF1PO	B	11					326.01					53					543					false	0	0	0	0
Tube1_SE7_F01_2018-06-25.fsa	Tube1_SE7	Identifiler_v2	D3S1358	G	15	17				123.44	131.71				172	108				1801	1197				false	0	0	0	0
Tube1_SE7_F01_2018-06-25.fsa	Tube1_SE7	Identifiler_v2	TH01	G	6	7	8	9		170.96	174.95	179.01	182.9		129	74	120	74		1198	695	1038	666		false	0	0	1	0
Tube1_SE7_F01_2018-06-25.fsa	Tube1_SE7	Identifiler_v2	D13S317	G	11	12				228.5	232.42				64	215				640	2201				false	0	0	0	0
Tube1_SE7_F01_2018-06-25.fsa	Tube1_SE7	Identifiler_v2	D16S539	G	11	13				276.33	284.34				149	62				1571	746				false	0	0	0	0
Tube1_SE7_F01_2018-06-25.fsa	Tube1_SE7	Identifiler_v2	D2S1338	G	19	20				324.11	328.32				61	161				717	1848				false	0	0	0	0
Tube1_SE7_F01_2018-06-25.fsa	Tube1_SE7	Identifiler_v2	D19S433	Y	11	12				109.05	113.07				77	87				713	792				false	0	0	0	0
Tube1_SE7_F01_2018-06-25.fsa	Tube1_SE7	Identifiler_v2	vWA	Y	17					178.62					89					863					false	0	0	0	0
Tube1_SE7_F01_2018-06-25.fsa	Tube1_SE7	Identifiler_v2	TPOX	Y																					false	0	-2	1	-2
Tube1_SE7_F01_2018-06-25.fsa	Tube1_SE7	Identifiler_v2	D18S51	Y	14					290.38					91					1010					false	0	0	0	0
Tube1_SE7_F01_2018-06-25.fsa	Tube1_SE7	Identifiler_v2	AMEL	R	X	Y				106.37	111.97				118	115				1424	1411				false	0	0	0	0
Tube1_SE7_F01_2018-06-25.fsa	Tube1_SE7	Identifiler_v2	D5S818	R																					false	0	-2	1	-2
Tube1_SE7_F01_2018-06-25.fsa	Tube1_SE7	Identifiler_v2	FGA	R																					false	0	-2	1	-2
Tube2_SE8_G01_2018-06-25.fsa	Tube2_SE8	Identifiler_v2	D8S1179	B																					false	0	-2	1	-2
Tube2_SE8_G01_2018-06-25.fsa	Tube2_SE8	Identifiler_v2	D21S11	B																					false	0	-2	1	-2
Tube2_SE8_G01_2018-06-25.fsa	Tube2_SE8	Identifiler_v2	D7S820	B																					false	0	-2	1	-2
Tube2_SE8_G01_2018-06-25.fsa	Tube2_SE8	Identifiler_v2	CSF1PO	B	7					309.22					105					1152					false	0	0	0	0
Tube2_SE8_G01_2018-06-25.fsa	Tube2_SE8	Identifiler_v2	D3S1358	G	15					123.46					202					2104					false	0	0	0	0
Tube2_SE8_G01_2018-06-25.fsa	Tube2_SE8	Identifiler_v2	TH01	G	6	9.3				170.96	186.03				140	71				1305	752				false	0	0	0	0
Tube2_SE8_G01_2018-06-25.fsa	Tube2_SE8	Identifiler_v2	D13S317	G	11	12				228.47	232.52				68	64				719	684				false	0	0	0	0
Tube2_SE8_G01_2018-06-25.fsa	Tube2_SE8	Identifiler_v2	D16S539	G																					false	0	-2	1	-2
Tube2_SE8_G01_2018-06-25.fsa	Tube2_SE8	Identifiler_v2	D2S1338	G	19					324.24					117					1319					false	0	0	0	0
Tube2_SE8_G01_2018-06-25.fsa	Tube2_SE8	Identifiler_v2	D19S433	Y	12	14				113.07	120.98				92	50				846	460				false	0	0	0	0
Tube2_SE8_G01_2018-06-25.fsa	Tube2_SE8	Identifiler_v2	vWA	Y	15					170.64					53					569					false	0	0	0	0
Tube2_SE8_G01_2018-06-25.fsa	Tube2_SE8	Identifiler_v2	TPOX	Y																					false	0	-2	1	-2
Tube2_SE8_G01_2018-06-25.fsa	Tube2_SE8	Identifiler_v2	D18S51	Y	14					290.49					90					1026					false	0	0	0	0
Tube2_SE8_G01_2018-06-25.fsa	Tube2_SE8	Identifiler_v2	AMEL	R	X					106.33					75					905					false	0	0	0	0
Tube2_SE8_G01_2018-06-25.fsa	Tube2_SE8	Identifiler_v2	D5S818	R																					false	0	-2	1	-2
Tube2_SE8_G01_2018-06-25.fsa	Tube2_SE8	Identifiler_v2	FGA	R																					false	0	-2	1	-2
Tube3_SE18_H01_2018-06-25.fsa	Tube3_SE18	Identifiler_v2	D3S1358	G	15	17				123.58	131.78				171	79				1803	850				false	0	0	0	0
Tube3_SE18_H01_2018-06-25.fsa	Tube3_SE18	Identifiler_v2	TH01	G	6	8				171.04	179.07				169	128				1537	1189				false	0	0	0	0
Tube3_SE18_H01_2018-06-25.fsa	Tube3_SE18	Identifiler_v2	D13S317	G	11	12				228.61	232.51				163	120				1613	1250				false	0	0	0	0
Tube3_SE18_H01_2018-06-25.fsa	Tube3_SE18	Identifiler_v2	D16S539	G	9	13				268.31	284.51				90	112				1007	1238				false	0	0	0	0
Tube3_SE18_H01_2018-06-25.fsa	Tube3_SE18	Identifiler_v2	D2S1338	G	19					324.33					128					1535					false	0	0	0	0
Tube3_SE18_H01_2018-06-25.fsa	Tube3_SE18	Identifiler_v2	D19S433	Y	11	12				109.24	113.11				73	149				672	1305				false	0	0	0	0
Tube3_SE18_H01_2018-06-25.fsa	Tube3_SE18	Identifiler_v2	vWA	Y	15	17	18			170.73	178.77	182.65			114	144	70			1118	1364	638			false	0	0	1	0
Tube3_SE18_H01_2018-06-25.fsa	Tube3_SE18	Identifiler_v2	TPOX	Y	8	10				229.86	237.74				82	187				899	2061				false	0	0	0	0
Tube3_SE18_H01_2018-06-25.fsa	Tube3_SE18	Identifiler_v2	D18S51	Y	13					286.37					89					993					false	0	0	0	0
Tube3_SE18_H01_2018-06-25.fsa	Tube3_SE18	Identifiler_v2	AMEL	R	X	Y				106.46	112.03				208	124				2514	1490				false	0	0	0	0
Tube3_SE18_H01_2018-06-25.fsa	Tube3_SE18	Identifiler_v2	D5S818	R	11	12	13			151.31	155.52	159.76			102	52	106			1094	615	1097			false	0	0	1	0
Tube3_SE18_H01_2018-06-25.fsa	Tube3_SE18	Identifiler_v2	FGA	R	20.2	23				228.46	238.53				140	107				1462	1166				false	0	0	0	0
Tube3_SE18_H01_2018-06-25.fsa	Tube3_SE18	Identifiler_v2	D8S1179	B	14	15				148.4	152.77				129	89				1250	857				false	0	0	0	0
Tube3_SE18_H01_2018-06-25.fsa	Tube3_SE18	Identifiler_v2	D21S11	B	29					204.12					112					1040					false	0	0	0	0
Tube3_SE18_H01_2018-06-25.fsa	Tube3_SE18	Identifiler_v2	D7S820	B	8	10				263.11	271.04				50	91				597	1025				false	0	0	0	0
Tube3_SE18_H01_2018-06-25.fsa	Tube3_SE18	Identifiler_v2	CSF1PO	B	11					326.17					162					1813					false	0	0	0	0
Tube4_SE11_A02_2018-06-25.fsa	Tube4_SE11	Identifiler_v2	D8S1179	B	14					148.27					79					746					false	0	0	0	0
Tube4_SE11_A02_2018-06-25.fsa	Tube4_SE11	Identifiler_v2	D21S11	B																					false	0	-2	1	-2
Tube4_SE11_A02_2018-06-25.fsa	Tube4_SE11	Identifiler_v2	D7S820	B																					false	0	-2	1	-2
Tube4_SE11_A02_2018-06-25.fsa	Tube4_SE11	Identifiler_v2	CSF1PO	B																					false	0	-2	1	-2
Tube4_SE11_A02_2018-06-25.fsa	Tube4_SE11	Identifiler_v2	D3S1358	G																					false	0	-2	1	-2
Tube4_SE11_A02_2018-06-25.fsa	Tube4_SE11	Identifiler_v2	TH01	G	6					170.93					54					490					false	0	0	0	0
Tube4_SE11_A02_2018-06-25.fsa	Tube4_SE11	Identifiler_v2	D13S317	G	12					232.32					66					672					false	0	0	0	0
Tube4_SE11_A02_2018-06-25.fsa	Tube4_SE11	Identifiler_v2	D16S539	G	9					268.18					128					1421					false	0	0	0	0
Tube4_SE11_A02_2018-06-25.fsa	Tube4_SE11	Identifiler_v2	D2S1338	G																					false	0	-2	1	-2
Tube4_SE11_A02_2018-06-25.fsa	Tube4_SE11	Identifiler_v2	D19S433	Y	12					113.08					88					821					false	0	0	0	0
Tube4_SE11_A02_2018-06-25.fsa	Tube4_SE11	Identifiler_v2	vWA	Y																					false	0	-2	1	-2
Tube4_SE11_A02_2018-06-25.fsa	Tube4_SE11	Identifiler_v2	TPOX	Y	10					237.45					55					711					false	0	0	0	0
Tube4_SE11_A02_2018-06-25.fsa	Tube4_SE11	Identifiler_v2	D18S51	Y																					false	0	-2	1	-2
Tube4_SE11_A02_2018-06-25.fsa	Tube4_SE11	Identifiler_v2	AMEL	R																					false	0	-2	1	-2
Tube4_SE11_A02_2018-06-25.fsa	Tube4_SE11	Identifiler_v2	D5S818	R																					false	0	-2	1	-2
Tube4_SE11_A02_2018-06-25.fsa	Tube4_SE11	Identifiler_v2	FGA	R																					false	0	-2	1	-2
Tube5_SE21_B02_2018-06-25.fsa	Tube5_SE21	Identifiler_v2	D8S1179	B	14	15				148.29	152.67				61	88				569	841				false	0	0	0	0
Tube5_SE21_B02_2018-06-25.fsa	Tube5_SE21	Identifiler_v2	D21S11	B	29	31.2				204.07	213.9				69	63				678	572				false	0	0	0	0
Tube5_SE21_B02_2018-06-25.fsa	Tube5_SE21	Identifiler_v2	D7S820	B	8	10				262.99	270.92				106	69				1081	783				false	0	0	0	0
Tube5_SE21_B02_2018-06-25.fsa	Tube5_SE21	Identifiler_v2	CSF1PO	B	7					309.15					83					866					false	0	0	0	0
Tube5_SE21_B02_2018-06-25.fsa	Tube5_SE21	Identifiler_v2	D3S1358	G	15	17				123.45	131.72				50	182				500	1848				false	0	0	0	0
Tube5_SE21_B02_2018-06-25.fsa	Tube5_SE21	Identifiler_v2	TH01	G	6	7	8			170.98	174.98	179.04			60	59	198			591	513	1769			false	0	0	1	0
Tube5_SE21_B02_2018-06-25.fsa	Tube5_SE21	Identifiler_v2	D13S317	G	11	12				228.52	232.45				226	333				2211	3254				false	0	0	0	0
Tube5_SE21_B02_2018-06-25.fsa	Tube5_SE21	Identifiler_v2	D16S539	G	9	13				268.27	284.41				192	150				1991	1605				false	0	0	0	0
Tube5_SE21_B02_2018-06-25.fsa	Tube5_SE21	Identifiler_v2	D2S1338	G	19					324.14					154					1637					false	0	0	0	0
Tube5_SE21_B02_2018-06-25.fsa	Tube5_SE21	Identifiler_v2	D19S433	Y	11	12				109.2	113.08				118	66				1064	651				false	0	0	0	0
Tube5_SE21_B02_2018-06-25.fsa	Tube5_SE21	Identifiler_v2	vWA	Y	15	17				170.66	178.65				151	159				1415	1502				false	0	0	0	0
Tube5_SE21_B02_2018-06-25.fsa	Tube5_SE21	Identifiler_v2	TPOX	Y	8					229.72					181					1945					false	0	0	0	0
Tube5_SE21_B02_2018-06-25.fsa	Tube5_SE21	Identifiler_v2	D18S51	Y	13	14				286.25	290.37				107	121				1086	1268				false	0	0	0	0
Tube5_SE21_B02_2018-06-25.fsa	Tube5_SE21	Identifiler_v2	AMEL	R	X	Y				106.37	111.98				109	66				1297	674				false	0	0	0	0
Tube5_SE21_B02_2018-06-25.fsa	Tube5_SE21	Identifiler_v2	D5S818	R	10	13				146.75	159.67				174	106				1693	1028				false	0	0	0	0
Tube5_SE21_B02_2018-06-25.fsa	Tube5_SE21	Identifiler_v2	FGA	R	23					238.4					109					1146					false	0	0	0	0

## Sheet: Quant Data Run 3
Block Type	96alum
Chemistry	TAQMAN
Experiment File Name	C:\Applied Biosystems\7500\experiments\MKV\DR Optical Tweezers\Optical_Tweezer_Semen_Vaginal_Epi_Mixture_Second_Run_for_Paper_7_23_18.eds
Experiment Run End Time	2018-07-23 13:30:38 PM EDT
Instrument Type	sds7500
Passive Reference	MP
Well	Sample Name	Sample Type	Target Name	Task	Reporter	Quencher	Cт	Cт Mean	Cт SD	Quantity	Quantity Mean	Quantity SD	M:F Ratio	Mean M:F Ratio	Automatic Ct Threshold	Ct Threshold	Automatic Baseline	Baseline Start	Baseline End	Degradation Index	Degradation Index Mean	Degradation Index SD	Comments	IPCCT	LOWQT
A1	Trio Standard 1	Standard	T.IPC	UNKNOWN	JUN	QSY7	30.6409	30.5087	0.187069						FALSE	0.1	FALSE	3	15					Y	N
A1	Trio Standard 1	Standard	T.Large Autosomal	STANDARD	ABY	QSY7	18.4085	18.3827	0.0364944	50					TRUE	0.2	TRUE	3	15					Y	N
A1	Trio Standard 1	Standard	T.Small Autosomal	STANDARD	VIC	NFQ-MGB	20.5724	20.5417	0.0435441	50					TRUE	0.2	TRUE	3	15					Y	N
A1	Trio Standard 1	Standard	T.Y	STANDARD	FAM	NFQ-MGB	19.7257	19.7182	0.0106291	50					TRUE	0.2	TRUE	3	15					Y	N
A2	Trio Standard 1	Standard	T.IPC	UNKNOWN	JUN	QSY7	30.3764	30.5087	0.187069						FALSE	0.1	FALSE	3	15					N	N
A2	Trio Standard 1	Standard	T.Large Autosomal	STANDARD	ABY	QSY7	18.3569	18.3827	0.0364944	50					TRUE	0.2	TRUE	3	15					N	N
A2	Trio Standard 1	Standard	T.Small Autosomal	STANDARD	VIC	NFQ-MGB	20.5109	20.5417	0.0435441	50					TRUE	0.2	TRUE	3	15					N	N
A2	Trio Standard 1	Standard	T.Y	STANDARD	FAM	NFQ-MGB	19.7106	19.7182	0.0106291	50					TRUE	0.2	TRUE	3	15					N	N
A3	SEVF1C_SE45	UnKnown	T.IPC	UNKNOWN	JUN	QSY7	27.9952	27.9952							FALSE	0.1	FALSE	3	15					N	Y
A3	SEVF1C_SE45	UnKnown	T.Large Autosomal	UNKNOWN	ABY	QSY7	33.9866	33.9866		0.00116918	0.00116918				TRUE	0.2	TRUE	3	15	1.15989	1.15989			N	Y
A3	SEVF1C_SE45	UnKnown	T.Small Autosomal	UNKNOWN	VIC	NFQ-MGB	35.9315	35.9315		0.00135612	0.00135612		1:1.166	1:1.166	TRUE	0.2	TRUE	3	15	1.15989	1.15989			N	Y
A3	SEVF1C_SE45	UnKnown	T.Y	UNKNOWN	FAM	NFQ-MGB	36.7284	36.7284		0.000626252	0.000626252		1:1.166	1:1.166	TRUE	0.2	TRUE	3	15					N	Y
A4	NTC	NTC	T.IPC	UNKNOWN	JUN	QSY7	28.2713	28.2713							FALSE	0.1	FALSE	3	15					N	N
A4	NTC	NTC	T.Large Autosomal	NTC	ABY	QSY7	Undetermined								TRUE	0.2	TRUE	3	15					N	N
A4	NTC	NTC	T.Small Autosomal	NTC	VIC	NFQ-MGB	Undetermined								TRUE	0.2	TRUE	3	15					N	N
A4	NTC	NTC	T.Y	NTC	FAM	NFQ-MGB	Undetermined								TRUE	0.2	TRUE	3	15					N	N
B1	Trio Standard 2	Standard	T.IPC	UNKNOWN	JUN	QSY7	29.8025	29.7226	0.113045						FALSE	0.1	FALSE	3	15					N	N
B1	Trio Standard 2	Standard	T.Large Autosomal	STANDARD	ABY	QSY7	21.6739	21.6811	0.0102218	5					TRUE	0.2	TRUE	3	15					N	N
B1	Trio Standard 2	Standard	T.Small Autosomal	STANDARD	VIC	NFQ-MGB	23.9328	23.8181	0.162137	5					TRUE	0.2	TRUE	3	15					N	N
B1	Trio Standard 2	Standard	T.Y	STANDARD	FAM	NFQ-MGB	23.11	23.1454	0.0500839	5					TRUE	0.2	TRUE	3	15					N	N
B2	Trio Standard 2	Standard	T.IPC	UNKNOWN	JUN	QSY7	29.6427	29.7226	0.113045						FALSE	0.1	FALSE	3	15					N	N
B2	Trio Standard 2	Standard	T.Large Autosomal	STANDARD	ABY	QSY7	21.6884	21.6811	0.0102218	5					TRUE	0.2	TRUE	3	15					N	N
B2	Trio Standard 2	Standard	T.Small Autosomal	STANDARD	VIC	NFQ-MGB	23.7035	23.8181	0.162137	5					TRUE	0.2	TRUE	3	15					N	N
B2	Trio Standard 2	Standard	T.Y	STANDARD	FAM	NFQ-MGB	23.1809	23.1454	0.0500839	5					TRUE	0.2	TRUE	3	15					N	N
B3	SEVF2C_SE74	UnKnown	T.IPC	UNKNOWN	JUN	QSY7	27.6816	27.6816							FALSE	0.1	FALSE	3	15					N	N
B3	SEVF2C_SE74	UnKnown	T.Large Autosomal	UNKNOWN	ABY	QSY7	31.5338	31.5338		0.00624098	0.00624098				TRUE	0.2	TRUE	3	15	1.13384	1.13384			N	N
B3	SEVF2C_SE74	UnKnown	T.Small Autosomal	UNKNOWN	VIC	NFQ-MGB	33.5086	33.5086		0.00707628	0.00707628				TRUE	0.2	TRUE	3	15	1.13384	1.13384			N	N
B3	SEVF2C_SE74	UnKnown	T.Y	UNKNOWN	FAM	NFQ-MGB	33.522	33.522		0.0052353	0.0052353				TRUE	0.2	TRUE	3	15					N	N
C1	Trio Standard 3	Standard	T.IPC	UNKNOWN	JUN	QSY7	28.4	28.5137	0.160707						FALSE	0.1	FALSE	3	15					N	N
C1	Trio Standard 3	Standard	T.Large Autosomal	STANDARD	ABY	QSY7	25.2175	25.1573	0.0851043	0.5					TRUE	0.2	TRUE	3	15					N	N
C1	Trio Standard 3	Standard	T.Small Autosomal	STANDARD	VIC	NFQ-MGB	27.2031	27.2718	0.09719	0.5					TRUE	0.2	TRUE	3	15					N	N
C1	Trio Standard 3	Standard	T.Y	STANDARD	FAM	NFQ-MGB	26.6787	26.6581	0.029109	0.5					TRUE	0.2	TRUE	3	15					N	N
C2	Trio Standard 3	Standard	T.IPC	UNKNOWN	JUN	QSY7	28.6273	28.5137	0.160707						FALSE	0.1	FALSE	3	15					N	N
C2	Trio Standard 3	Standard	T.Large Autosomal	STANDARD	ABY	QSY7	25.0971	25.1573	0.0851043	0.5					TRUE	0.2	TRUE	3	15					N	N
C2	Trio Standard 3	Standard	T.Small Autosomal	STANDARD	VIC	NFQ-MGB	27.3405	27.2718	0.09719	0.5					TRUE	0.2	TRUE	3	15					N	N
C2	Trio Standard 3	Standard	T.Y	STANDARD	FAM	NFQ-MGB	26.6375	26.6581	0.029109	0.5					TRUE	0.2	TRUE	3	15					N	N
C3	SEVF2D_SE46	UnKnown	T.IPC	UNKNOWN	JUN	QSY7	27.7623	27.7623							FALSE	0.1	FALSE	3	15					N	Y
C3	SEVF2D_SE46	UnKnown	T.Large Autosomal	UNKNOWN	ABY	QSY7	34.6123	34.6123		0.000762677	0.000762677				TRUE	0.2	TRUE	3	15	2.21876	2.21876			N	Y
C3	SEVF2D_SE46	UnKnown	T.Small Autosomal	UNKNOWN	VIC	NFQ-MGB	35.6068	35.6068		0.00169219	0.00169219				TRUE	0.2	TRUE	3	15	2.21876	2.21876			N	Y
C3	SEVF2D_SE46	UnKnown	T.Y	UNKNOWN	FAM	NFQ-MGB	35.2977	35.2977		0.00161518	0.00161518				TRUE	0.2	TRUE	3	15					N	Y
D1	Trio Standard 4	Standard	T.IPC	UNKNOWN	JUN	QSY7	28.2561	27.9737	0.399431						FALSE	0.1	FALSE	3	15					N	N
D1	Trio Standard 4	Standard	T.Large Autosomal	STANDARD	ABY	QSY7	28.5899	28.5333	0.0800332	0.05					TRUE	0.2	TRUE	3	15					N	N
D1	Trio Standard 4	Standard	T.Small Autosomal	STANDARD	VIC	NFQ-MGB	30.8081	30.7111	0.137156	0.05					TRUE	0.2	TRUE	3	15					N	N
D1	Trio Standard 4	Standard	T.Y	STANDARD	FAM	NFQ-MGB	29.9686	29.9826	0.019803	0.05					TRUE	0.2	TRUE	3	15					N	N
D2	Trio Standard 4	Standard	T.IPC	UNKNOWN	JUN	QSY7	27.6912	27.9737	0.399431						FALSE	0.1	FALSE	3	15					N	N
D2	Trio Standard 4	Standard	T.Large Autosomal	STANDARD	ABY	QSY7	28.4767	28.5333	0.0800332	0.05					TRUE	0.2	TRUE	3	15					N	N
D2	Trio Standard 4	Standard	T.Small Autosomal	STANDARD	VIC	NFQ-MGB	30.6141	30.7111	0.137156	0.05					TRUE	0.2	TRUE	3	15					N	N
D2	Trio Standard 4	Standard	T.Y	STANDARD	FAM	NFQ-MGB	29.9966	29.9826	0.019803	0.05					TRUE	0.2	TRUE	3	15					N	N
D3	OT_Extr_RB2	UnKnown	T.IPC	UNKNOWN	JUN	QSY7	27.7498	27.7498							FALSE	0.1	FALSE	3	15					N	Y
D3	OT_Extr_RB2	UnKnown	T.Large Autosomal	UNKNOWN	ABY	QSY7	Undetermined								TRUE	0.2	TRUE	3	15					N	Y
D3	OT_Extr_RB2	UnKnown	T.Small Autosomal	UNKNOWN	VIC	NFQ-MGB	39.3814	39.3814		0.000129018	0.000129018				TRUE	0.2	TRUE	3	15					N	Y
D3	OT_Extr_RB2	UnKnown	T.Y	UNKNOWN	FAM	NFQ-MGB	Undetermined								TRUE	0.2	TRUE	3	15					N	Y
E1	Trio Standard 5	Standard	T.IPC	UNKNOWN	JUN	QSY7	28.2383	28.0283	0.297054						FALSE	0.1	FALSE	3	15					N	N
E1	Trio Standard 5	Standard	T.Large Autosomal	STANDARD	ABY	QSY7	31.748	31.8174	0.0982514	0.005					TRUE	0.2	TRUE	3	15					N	N
E1	Trio Standard 5	Standard	T.Small Autosomal	STANDARD	VIC	NFQ-MGB	34.0063	33.9793	0.0381925	0.005					TRUE	0.2	TRUE	3	15					N	N
E1	Trio Standard 5	Standard	T.Y	STANDARD	FAM	NFQ-MGB	33.262	33.6842	0.597058	0.005					TRUE	0.2	TRUE	3	15					N	N
E2	Trio Standard 5	Standard	T.IPC	UNKNOWN	JUN	QSY7	27.8182	28.0283	0.297054						FALSE	0.1	FALSE	3	15					N	N
E2	Trio Standard 5	Standard	T.Large Autosomal	STANDARD	ABY	QSY7	31.8869	31.8174	0.0982514	0.005					TRUE	0.2	TRUE	3	15					N	N
E2	Trio Standard 5	Standard	T.Small Autosomal	STANDARD	VIC	NFQ-MGB	33.9523	33.9793	0.0381925	0.005					TRUE	0.2	TRUE	3	15					N	N
E2	Trio Standard 5	Standard	T.Y	STANDARD	FAM	NFQ-MGB	34.1064	33.6842	0.597058	0.005					TRUE	0.2	TRUE	3	15					N	N

## Sheet: CE Data Run 3
Sample File	Sample Name	Panel	Marker	Dye	Allele 1	Allele 2	Allele 3	Allele 4	Allele 5	Size 1	Size 2	Size 3	Size 4	Size 5	Height 1	Height 2	Height 3	Height 4	Height 5	Peak Area 1	Peak Area 2	Peak Area 3	Peak Area 4	Peak Area 5	AE	OS	SPU	AN	BD
FORM_A01_2018-07-24.fsa	FORM	Identifiler_v2	D8S1179	B																					false	-2	-2	-2	-2
FORM_A01_2018-07-24.fsa	FORM	Identifiler_v2	D21S11	B																					false	-2	-2	-2	-2
FORM_A01_2018-07-24.fsa	FORM	Identifiler_v2	D7S820	B																					false	-2	-2	-2	-2
FORM_A01_2018-07-24.fsa	FORM	Identifiler_v2	CSF1PO	B																					false	-2	-2	-2	-2
FORM_A01_2018-07-24.fsa	FORM	Identifiler_v2	D3S1358	G																					false	-2	-2	-2	-2
FORM_A01_2018-07-24.fsa	FORM	Identifiler_v2	TH01	G																					false	-2	-2	-2	-2
FORM_A01_2018-07-24.fsa	FORM	Identifiler_v2	D13S317	G																					false	-2	-2	-2	-2
FORM_A01_2018-07-24.fsa	FORM	Identifiler_v2	D16S539	G																					false	-2	-2	-2	-2
FORM_A01_2018-07-24.fsa	FORM	Identifiler_v2	D2S1338	G																					false	-2	-2	-2	-2
FORM_A01_2018-07-24.fsa	FORM	Identifiler_v2	D19S433	Y																					false	-2	-2	-2	-2
FORM_A01_2018-07-24.fsa	FORM	Identifiler_v2	vWA	Y																					false	-2	-2	-2	-2
FORM_A01_2018-07-24.fsa	FORM	Identifiler_v2	TPOX	Y																					false	-2	-2	-2	-2
FORM_A01_2018-07-24.fsa	FORM	Identifiler_v2	D18S51	Y																					false	-2	-2	-2	-2
FORM_A01_2018-07-24.fsa	FORM	Identifiler_v2	AMEL	R																					false	-2	-2	-2	-2
FORM_A01_2018-07-24.fsa	FORM	Identifiler_v2	D5S818	R																					false	-2	-2	-2	-2
FORM_A01_2018-07-24.fsa	FORM	Identifiler_v2	FGA	R																					false	-2	-2	-2	-2
FORM_B01_2018-07-24.fsa	FORM	Identifiler_v2	D8S1179	B																					false	-2	-2	-2	-2
FORM_B01_2018-07-24.fsa	FORM	Identifiler_v2	D21S11	B																					false	-2	-2	-2	-2
FORM_B01_2018-07-24.fsa	FORM	Identifiler_v2	D7S820	B																					false	-2	-2	-2	-2
FORM_B01_2018-07-24.fsa	FORM	Identifiler_v2	CSF1PO	B																					false	-2	-2	-2	-2
FORM_B01_2018-07-24.fsa	FORM	Identifiler_v2	D3S1358	G																					false	-2	-2	-2	-2
FORM_B01_2018-07-24.fsa	FORM	Identifiler_v2	TH01	G																					false	-2	-2	-2	-2
FORM_B01_2018-07-24.fsa	FORM	Identifiler_v2	D13S317	G																					false	-2	-2	-2	-2
FORM_B01_2018-07-24.fsa	FORM	Identifiler_v2	D16S539	G																					false	-2	-2	-2	-2
FORM_B01_2018-07-24.fsa	FORM	Identifiler_v2	D2S1338	G																					false	-2	-2	-2	-2
FORM_B01_2018-07-24.fsa	FORM	Identifiler_v2	D19S433	Y																					false	-2	-2	-2	-2
FORM_B01_2018-07-24.fsa	FORM	Identifiler_v2	vWA	Y																					false	-2	-2	-2	-2
FORM_B01_2018-07-24.fsa	FORM	Identifiler_v2	TPOX	Y																					false	-2	-2	-2	-2
FORM_B01_2018-07-24.fsa	FORM	Identifiler_v2	D18S51	Y																					false	-2	-2	-2	-2
FORM_B01_2018-07-24.fsa	FORM	Identifiler_v2	AMEL	R																					false	-2	-2	-2	-2
FORM_B01_2018-07-24.fsa	FORM	Identifiler_v2	D5S818	R																					false	-2	-2	-2	-2
FORM_B01_2018-07-24.fsa	FORM	Identifiler_v2	FGA	R																					false	-2	-2	-2	-2
FORM_C01_2018-07-24.fsa	FORM	Identifiler_v2	vWA	Y																					false	-2	-2	-2	-2
FORM_C01_2018-07-24.fsa	FORM	Identifiler_v2	TPOX	Y																					false	-2	-2	-2	-2
FORM_C01_2018-07-24.fsa	FORM	Identifiler_v2	D18S51	Y																					false	-2	-2	-2	-2
FORM_C01_2018-07-24.fsa	FORM	Identifiler_v2	AMEL	R																					false	-2	-2	-2	-2
FORM_C01_2018-07-24.fsa	FORM	Identifiler_v2	D5S818	R																					false	-2	-2	-2	-2
FORM_C01_2018-07-24.fsa	FORM	Identifiler_v2	FGA	R																					false	-2	-2	-2	-2
FORM_C01_2018-07-24.fsa	FORM	Identifiler_v2	D8S1179	B																					false	-2	-2	-2	-2
FORM_C01_2018-07-24.fsa	FORM	Identifiler_v2	D21S11	B																					false	-2	-2	-2	-2
FORM_C01_2018-07-24.fsa	FORM	Identifiler_v2	D7S820	B																					false	-2	-2	-2	-2
FORM_C01_2018-07-24.fsa	FORM	Identifiler_v2	CSF1PO	B																					false	-2	-2	-2	-2
FORM_C01_2018-07-24.fsa	FORM	Identifiler_v2	D3S1358	G																					false	-2	-2	-2	-2
FORM_C01_2018-07-24.fsa	FORM	Identifiler_v2	TH01	G																					false	-2	-2	-2	-2
FORM_C01_2018-07-24.fsa	FORM	Identifiler_v2	D13S317	G																					false	-2	-2	-2	-2
FORM_C01_2018-07-24.fsa	FORM	Identifiler_v2	D16S539	G																					false	-2	-2	-2	-2
FORM_C01_2018-07-24.fsa	FORM	Identifiler_v2	D2S1338	G																					false	-2	-2	-2	-2
FORM_C01_2018-07-24.fsa	FORM	Identifiler_v2	D19S433	Y																					false	-2	-2	-2	-2
FORM_D01_2018-07-24.fsa	FORM	Identifiler_v2	D8S1179	B																					false	-2	-2	-2	-2
FORM_D01_2018-07-24.fsa	FORM	Identifiler_v2	D21S11	B																					false	-2	-2	-2	-2
FORM_D01_2018-07-24.fsa	FORM	Identifiler_v2	D7S820	B																					false	-2	-2	-2	-2
FORM_D01_2018-07-24.fsa	FORM	Identifiler_v2	CSF1PO	B																					false	-2	-2	-2	-2
FORM_D01_2018-07-24.fsa	FORM	Identifiler_v2	D3S1358	G																					false	-2	-2	-2	-2
FORM_D01_2018-07-24.fsa	FORM	Identifiler_v2	TH01	G																					false	-2	-2	-2	-2
FORM_D01_2018-07-24.fsa	FORM	Identifiler_v2	D13S317	G																					false	-2	-2	-2	-2
FORM_D01_2018-07-24.fsa	FORM	Identifiler_v2	D16S539	G																					false	-2	-2	-2	-2
FORM_D01_2018-07-24.fsa	FORM	Identifiler_v2	D2S1338	G																					false	-2	-2	-2	-2
FORM_D01_2018-07-24.fsa	FORM	Identifiler_v2	D19S433	Y																					false	-2	-2	-2	-2
FORM_D01_2018-07-24.fsa	FORM	Identifiler_v2	vWA	Y																					false	-2	-2	-2	-2
FORM_D01_2018-07-24.fsa	FORM	Identifiler_v2	TPOX	Y																					false	-2	-2	-2	-2
FORM_D01_2018-07-24.fsa	FORM	Identifiler_v2	D18S51	Y																					false	-2	-2	-2	-2
FORM_D01_2018-07-24.fsa	FORM	Identifiler_v2	AMEL	R																					false	-2	-2	-2	-2
FORM_D01_2018-07-24.fsa	FORM	Identifiler_v2	D5S818	R																					false	-2	-2	-2	-2
FORM_D01_2018-07-24.fsa	FORM	Identifiler_v2	FGA	R																					false	-2	-2	-2	-2
Ladder_E01_2018-07-24.fsa	Ladder	Identifiler_v2	D8S1179	B	8	9	10	11	12	122.79	126.91	131	135.13	139.34	923	867	817	883	773	8858	8341	7861	8486	7564	false	0	0	0	0
Ladder_E01_2018-07-24.fsa	Ladder	Identifiler_v2	D21S11	B	24	24.2	25	26	27	184.54	186.55	188.48	192.41	196.33	940	730	803	703	778	8258	6451	7147	6390	7034	false	0	0	0	0
Ladder_E01_2018-07-24.fsa	Ladder	Identifiler_v2	D7S820	B	6	7	8	9	10	254.93	258.98	263.05	267.05	271.15	884	920	876	885	728	9711	9920	9536	9612	8136	false	0	0	0	0
Ladder_E01_2018-07-24.fsa	Ladder	Identifiler_v2	CSF1PO	B	6	7	8	9	10	304.79	309.07	313.39	317.58	321.73	754	867	867	831	847	8141	9254	9412	9021	9314	false	0	0	0	0
Ladder_E01_2018-07-24.fsa	Ladder	Identifiler_v2	D3S1358	G	12	13	14	15	16	111.44	115.58	119.55	123.48	127.6	892	870	993	855	895	8538	8168	9403	8367	8798	false	0	0	0	0
Ladder_E01_2018-07-24.fsa	Ladder	Identifiler_v2	TH01	G	4	5	6	7	8	162.93	167.04	171.05	175.12	179.1	828	855	859	841	869	7480	7686	7704	7630	7880	false	0	0	0	0
Ladder_E01_2018-07-24.fsa	Ladder	Identifiler_v2	D13S317	G	8	9	10	11	12	216.74	220.69	224.64	228.61	232.59	930	907	870	823	856	9524	9426	9085	8689	8989	false	0	0	0	0
Ladder_E01_2018-07-24.fsa	Ladder	Identifiler_v2	D16S539	G	5	8	9	10	11	252.25	264.28	268.28	272.3	276.33	882	815	848	870	845	9379	8825	9421	9561	9312	false	0	0	0	0
Ladder_E01_2018-07-24.fsa	Ladder	Identifiler_v2	D2S1338	G	15	16	17	18	19	307.2	311.54	315.75	320.01	324.13	756	747	784	761	774	8384	8098	8621	8446	8602	false	0	0	0	0
Ladder_E01_2018-07-24.fsa	Ladder	Identifiler_v2	D19S433	Y	9	10	11	12	12.2	101.36	105.24	109.17	113.06	115.06	884	856	861	820	816	7582	7475	7509	7084	6927	false	0	0	0	0
Ladder_E01_2018-07-24.fsa	Ladder	Identifiler_v2	vWA	Y	11	12	13	14	15	154.25	158.53	162.61	166.88	170.81	861	902	807	802	830	7884	8638	7300	7669	7666	false	0	0	0	0
Ladder_E01_2018-07-24.fsa	Ladder	Identifiler_v2	TPOX	Y	6	7	8	9	10	221.95	225.83	229.8	233.78	237.78	786	796	807	800	806	7905	8145	8243	8206	8408	false	0	0	0	0
Ladder_E01_2018-07-24.fsa	Ladder	Identifiler_v2	D18S51	Y	7	9	10	10.2	11	261.75	269.92	274.02	276.08	278.14	758	813	802	811	835	7999	8323	7945	7900	8290	false	0	0	0	0
Ladder_E01_2018-07-24.fsa	Ladder	Identifiler_v2	AMEL	R	X	Y				106.4	112.03				1040	1068				9815	10167				false	0	0	0	0
Ladder_E01_2018-07-24.fsa	Ladder	Identifiler_v2	D5S818	R	7	8	9	10	11	133.88	138.05	142.4	146.83	151.25	1009	1115	1111	944	1092	9348	10559	10647	9247	10448	false	0	0	0	0
Ladder_E01_2018-07-24.fsa	Ladder	Identifiler_v2	FGA	R	17	18	19	20	21	214.38	218.4	222.42	226.38	230.44	932	967	952	964	991	9172	9606	9555	9783	9874	false	0	0	0	0
Ladder_H02_2018-07-24.fsa	Ladder	Identifiler_v2	D8S1179	B	8	9	10	11	12	122.9	126.99	131.06	135.16	139.34	893	841	797	852	746	8456	7999	7587	8064	7155	false	0	0	0	0
Ladder_H02_2018-07-24.fsa	Ladder	Identifiler_v2	D21S11	B	24	24.2	25	26	27	184.54	186.55	188.48	192.41	196.4	912	722	786	682	762	7975	6283	6758	6158	6736	false	0	0	0	0
Ladder_H02_2018-07-24.fsa	Ladder	Identifiler_v2	D7S820	B	6	7	8	9	10	254.99	259.03	263.09	267.08	271.16	864	874	849	853	702	9259	9351	9093	9105	7486	false	0	0	0	0
Ladder_H02_2018-07-24.fsa	Ladder	Identifiler_v2	CSF1PO	B	6	7	8	9	10	304.68	309.04	313.35	317.54	321.67	729	841	831	799	818	7591	8771	8874	8399	8708	false	0	0	0	0
Ladder_H02_2018-07-24.fsa	Ladder	Identifiler_v2	D3S1358	G	12	13	14	15	16	111.54	115.66	119.6	123.58	127.68	815	812	909	793	825	7601	7508	8544	7696	7907	false	0	0	0	0
Ladder_H02_2018-07-24.fsa	Ladder	Identifiler_v2	TH01	G	4	5	6	7	8	162.92	167.01	171.08	175.07	179.12	778	788	795	788	797	6818	6884	7006	6964	7067	false	0	0	0	0
Ladder_H02_2018-07-24.fsa	Ladder	Identifiler_v2	D13S317	G	8	9	10	11	12	216.77	220.7	224.64	228.59	232.64	849	832	789	752	784	8531	8369	7950	7743	7979	false	0	0	0	0
Ladder_H02_2018-07-24.fsa	Ladder	Identifiler_v2	D16S539	G	5	8	9	10	11	252.24	264.23	268.22	272.22	276.32	824	759	793	804	772	8513	8151	8279	8543	8173	false	0	0	0	0
Ladder_H02_2018-07-24.fsa	Ladder	Identifiler_v2	D2S1338	G	15	16	17	18	19	307.18	311.51	315.8	319.95	324.16	711	717	749	719	756	7560	7473	7962	7778	8092	false	0	0	0	0
Ladder_H02_2018-07-24.fsa	Ladder	Identifiler_v2	D19S433	Y	9	10	11	12	12.2	101.49	105.37	109.27	113.22	115.21	803	800	807	772	789	6891	6879	6835	6517	6619	false	0	0	0	0
Ladder_H02_2018-07-24.fsa	Ladder	Identifiler_v2	vWA	Y	11	12	13	14	15	154.29	158.46	162.6	166.85	170.77	814	817	758	743	768	7362	7712	6923	7242	7177	false	0	0	0	0
Ladder_H02_2018-07-24.fsa	Ladder	Identifiler_v2	TPOX	Y	6	7	8	9	10	221.96	225.91	229.86	233.83	237.81	715	721	740	733	750	7328	7392	7604	7526	7833	false	0	0	0	0
Ladder_H02_2018-07-24.fsa	Ladder	Identifiler_v2	D18S51	Y	7	9	10	10.2	11	261.79	269.93	274.11	276.07	278.13	715	728	744	759	773	7410	7214	7225	7353	7518	false	0	0	0	0
Ladder_H02_2018-07-24.fsa	Ladder	Identifiler_v2	AMEL	R	X	Y				106.52	112.12				962	956				9030	8869				false	0	0	0	0
Ladder_H02_2018-07-24.fsa	Ladder	Identifiler_v2	D5S818	R	7	8	9	10	11	134	138.06	142.46	146.86	151.24	933	1027	1009	869	993	9075	9809	9783	8364	9567	false	0	0	0	0
Ladder_H02_2018-07-24.fsa	Ladder	Identifiler_v2	FGA	R	17	18	19	20	21	214.49	218.5	222.43	226.46	230.5	882	904	874	902	935	8619	8896	8776	8855	9154	false	0	0	0	0
OT_EXTR_RB2_E02_2018-07-24.fsa	OT_EXTR_RB2	Identifiler_v2	D8S1179	B																					false	0	-2	1	-2
OT_EXTR_RB2_E02_2018-07-24.fsa	OT_EXTR_RB2	Identifiler_v2	D21S11	B																					false	0	-2	1	-2
OT_EXTR_RB2_E02_2018-07-24.fsa	OT_EXTR_RB2	Identifiler_v2	D7S820	B																					false	0	-2	1	-2
OT_EXTR_RB2_E02_2018-07-24.fsa	OT_EXTR_RB2	Identifiler_v2	CSF1PO	B																					false	0	-2	1	-2
OT_EXTR_RB2_E02_2018-07-24.fsa	OT_EXTR_RB2	Identifiler_v2	D3S1358	G	15					123.4					67					725					false	0	0	0	0
OT_EXTR_RB2_E02_2018-07-24.fsa	OT_EXTR_RB2	Identifiler_v2	TH01	G	9	10				182.91	186.95				85	55				799	556				false	0	0	0	0
OT_EXTR_RB2_E02_2018-07-24.fsa	OT_EXTR_RB2	Identifiler_v2	D13S317	G																					false	0	-2	1	-2
OT_EXTR_RB2_E02_2018-07-24.fsa	OT_EXTR_RB2	Identifiler_v2	D16S539	G																					false	0	-2	1	-2
OT_EXTR_RB2_E02_2018-07-24.fsa	OT_EXTR_RB2	Identifiler_v2	D2S1338	G																					false	0	-2	1	-2
OT_EXTR_RB2_E02_2018-07-24.fsa	OT_EXTR_RB2	Identifiler_v2	D19S433	Y																					false	0	-2	1	-2
OT_EXTR_RB2_E02_2018-07-24.fsa	OT_EXTR_RB2	Identifiler_v2	vWA	Y	14					166.63					54					534					false	0	0	0	0
OT_EXTR_RB2_E02_2018-07-24.fsa	OT_EXTR_RB2	Identifiler_v2	TPOX	Y																					false	0	-2	1	-2
OT_EXTR_RB2_E02_2018-07-24.fsa	OT_EXTR_RB2	Identifiler_v2	D18S51	Y																					false	0	-2	1	-2
OT_EXTR_RB2_E02_2018-07-24.fsa	OT_EXTR_RB2	Identifiler_v2	AMEL	R																					false	0	-2	1	-2
OT_EXTR_RB2_E02_2018-07-24.fsa	OT_EXTR_RB2	Identifiler_v2	D5S818	R																					false	0	-2	1	-2
OT_EXTR_RB2_E02_2018-07-24.fsa	OT_EXTR_RB2	Identifiler_v2	FGA	R																					false	0	-2	1	-2
OT_NEG2_G02_2018-07-24.fsa	OT_NEG2	Identifiler_v2	D8S1179	B																					false	0	-2	1	-2
OT_NEG2_G02_2018-07-24.fsa	OT_NEG2	Identifiler_v2	D21S11	B																					false	0	-2	1	-2
OT_NEG2_G02_2018-07-24.fsa	OT_NEG2	Identifiler_v2	D7S820	B																					false	0	-2	1	-2
OT_NEG2_G02_2018-07-24.fsa	OT_NEG2	Identifiler_v2	CSF1PO	B																					false	0	-2	1	-2
OT_NEG2_G02_2018-07-24.fsa	OT_NEG2	Identifiler_v2	D3S1358	G																					false	0	-2	1	-2
OT_NEG2_G02_2018-07-24.fsa	OT_NEG2	Identifiler_v2	TH01	G																					false	0	-2	1	-2
OT_NEG2_G02_2018-07-24.fsa	OT_NEG2	Identifiler_v2	D13S317	G																					false	0	-2	1	-2
OT_NEG2_G02_2018-07-24.fsa	OT_NEG2	Identifiler_v2	D16S539	G																					false	0	-2	1	-2
OT_NEG2_G02_2018-07-24.fsa	OT_NEG2	Identifiler_v2	D2S1338	G																					false	0	-2	1	-2
OT_NEG2_G02_2018-07-24.fsa	OT_NEG2	Identifiler_v2	D19S433	Y																					false	0	-2	1	-2
OT_NEG2_G02_2018-07-24.fsa	OT_NEG2	Identifiler_v2	vWA	Y																					false	0	-2	1	-2
OT_NEG2_G02_2018-07-24.fsa	OT_NEG2	Identifiler_v2	TPOX	Y																					false	0	-2	1	-2
OT_NEG2_G02_2018-07-24.fsa	OT_NEG2	Identifiler_v2	D18S51	Y																					false	0	-2	1	-2
OT_NEG2_G02_2018-07-24.fsa	OT_NEG2	Identifiler_v2	AMEL	R																					false	0	-2	1	-2
OT_NEG2_G02_2018-07-24.fsa	OT_NEG2	Identifiler_v2	D5S818	R																					false	0	-2	1	-2
OT_NEG2_G02_2018-07-24.fsa	OT_NEG2	Identifiler_v2	FGA	R																					false	0	-2	1	-2
OT_POS2_F02_2018-07-24.fsa	OT_POS2	Identifiler_v2	D8S1179	B	13					143.85					4483					42790					false	0	0	0	0
OT_POS2_F02_2018-07-24.fsa	OT_POS2	Identifiler_v2	D21S11	B	30					208.12					3384					30213					true	-1	-4	-4	-4
OT_POS2_F02_2018-07-24.fsa	OT_POS2	Identifiler_v2	D7S820	B	10	11				271.04	275.15				1869	1675				18442	17802				true	-4	-1	-1	-4
OT_POS2_F02_2018-07-24.fsa	OT_POS2	Identifiler_v2	CSF1PO	B	10	12				321.62	329.8				1909	2231				19741	23498				false	0	0	0	0
OT_POS2_F02_2018-07-24.fsa	OT_POS2	Identifiler_v2	D3S1358	G	14	15	20			119.5	123.5	144.02			4803	4819	78			49003	48979	846			false	0	0	1	0
OT_POS2_F02_2018-07-24.fsa	OT_POS2	Identifiler_v2	TH01	G	8	9.3				178.99	186.05				3954	5170				34774	44995				false	0	0	0	0
OT_POS2_F02_2018-07-24.fsa	OT_POS2	Identifiler_v2	D13S317	G	OL	11	12			208.04	228.47	232.45			64	7698	65			667	75979	650			false	1	1	1	0
OT_POS2_F02_2018-07-24.fsa	OT_POS2	Identifiler_v2	D16S539	G	11	12				276.23	280.27				5068	4476				51574	45291				false	0	0	0	0
OT_POS2_F02_2018-07-24.fsa	OT_POS2	Identifiler_v2	D2S1338	G	19	23				324.1	340.3				3840	2789				41083	29964				false	0	0	0	0
OT_POS2_F02_2018-07-24.fsa	OT_POS2	Identifiler_v2	D19S433	Y	13.2	14	15			119.35	121	125.02			59	3963	3180			571	33348	26651			false	0	0	1	0
OT_POS2_F02_2018-07-24.fsa	OT_POS2	Identifiler_v2	vWA	Y	17	18				178.68	182.64				3923	3479				35640	31650				false	0	0	0	0
OT_POS2_F02_2018-07-24.fsa	OT_POS2	Identifiler_v2	TPOX	Y	8					229.74					6570					70513					false	1	0	0	0
OT_POS2_F02_2018-07-24.fsa	OT_POS2	Identifiler_v2	D18S51	Y	15	19				294.64	311.96				2717	2446				27696	25390				false	0	0	0	0
OT_POS2_F02_2018-07-24.fsa	OT_POS2	Identifiler_v2	AMEL	R	X					106.39					5058					54724					false	0	0	0	0
OT_POS2_F02_2018-07-24.fsa	OT_POS2	Identifiler_v2	D5S818	R	11					151.16					5971					57330					false	0	0	0	0
OT_POS2_F02_2018-07-24.fsa	OT_POS2	Identifiler_v2	FGA	R	23	24				238.45	242.54				2729	2632				26882	25975				false	0	0	0	0
SEDA_1_A02_2018-07-24.fsa	SEDA_1	Identifiler_v2	D8S1179	B																					false	0	-2	1	-2
SEDA_1_A02_2018-07-24.fsa	SEDA_1	Identifiler_v2	D21S11	B																					false	0	-2	1	-2
SEDA_1_A02_2018-07-24.fsa	SEDA_1	Identifiler_v2	D7S820	B																					false	0	-2	1	-2
SEDA_1_A02_2018-07-24.fsa	SEDA_1	Identifiler_v2	CSF1PO	B																					false	0	-2	1	-2
SEDA_1_A02_2018-07-24.fsa	SEDA_1	Identifiler_v2	D3S1358	G																					false	0	-2	1	-2
SEDA_1_A02_2018-07-24.fsa	SEDA_1	Identifiler_v2	TH01	G																					false	0	-2	1	-2
SEDA_1_A02_2018-07-24.fsa	SEDA_1	Identifiler_v2	D13S317	G																					false	0	-2	1	-2
SEDA_1_A02_2018-07-24.fsa	SEDA_1	Identifiler_v2	D16S539	G																					false	0	-2	1	-2
SEDA_1_A02_2018-07-24.fsa	SEDA_1	Identifiler_v2	D2S1338	G																					false	0	-2	1	-2
SEDA_1_A02_2018-07-24.fsa	SEDA_1	Identifiler_v2	D19S433	Y																					false	0	-2	1	-2
SEDA_1_A02_2018-07-24.fsa	SEDA_1	Identifiler_v2	vWA	Y																					false	0	-2	1	-2
SEDA_1_A02_2018-07-24.fsa	SEDA_1	Identifiler_v2	TPOX	Y																					false	0	-2	1	-2
SEDA_1_A02_2018-07-24.fsa	SEDA_1	Identifiler_v2	D18S51	Y																					false	0	-2	1	-2
SEDA_1_A02_2018-07-24.fsa	SEDA_1	Identifiler_v2	AMEL	R																					false	0	-2	1	-2
SEDA_1_A02_2018-07-24.fsa	SEDA_1	Identifiler_v2	D5S818	R																					false	0	-2	1	-2
SEDA_1_A02_2018-07-24.fsa	SEDA_1	Identifiler_v2	FGA	R																					false	0	-2	1	-2
SEDA_2_B02_2018-07-24.fsa	SEDA_2	Identifiler_v2	D8S1179	B																					false	0	-2	1	-2
SEDA_2_B02_2018-07-24.fsa	SEDA_2	Identifiler_v2	D21S11	B																					false	0	-2	1	-2
SEDA_2_B02_2018-07-24.fsa	SEDA_2	Identifiler_v2	D7S820	B																					false	0	-2	1	-2
SEDA_2_B02_2018-07-24.fsa	SEDA_2	Identifiler_v2	CSF1PO	B																					false	0	-2	1	-2
SEDA_2_B02_2018-07-24.fsa	SEDA_2	Identifiler_v2	D3S1358	G																					false	0	-2	1	-2
SEDA_2_B02_2018-07-24.fsa	SEDA_2	Identifiler_v2	TH01	G																					false	0	-2	1	-2
SEDA_2_B02_2018-07-24.fsa	SEDA_2	Identifiler_v2	D13S317	G																					false	0	-2	1	-2
SEDA_2_B02_2018-07-24.fsa	SEDA_2	Identifiler_v2	D16S539	G																					false	0	-2	1	-2
SEDA_2_B02_2018-07-24.fsa	SEDA_2	Identifiler_v2	D2S1338	G																					false	0	-2	1	-2
SEDA_2_B02_2018-07-24.fsa	SEDA_2	Identifiler_v2	D19S433	Y																					false	0	-2	1	-2
SEDA_2_B02_2018-07-24.fsa	SEDA_2	Identifiler_v2	vWA	Y																					false	0	-2	1	-2
SEDA_2_B02_2018-07-24.fsa	SEDA_2	Identifiler_v2	TPOX	Y																					false	0	-2	1	-2
SEDA_2_B02_2018-07-24.fsa	SEDA_2	Identifiler_v2	D18S51	Y																					false	0	-2	1	-2
SEDA_2_B02_2018-07-24.fsa	SEDA_2	Identifiler_v2	AMEL	R																					false	0	-2	1	-2
SEDA_2_B02_2018-07-24.fsa	SEDA_2	Identifiler_v2	D5S818	R																					false	0	-2	1	-2
SEDA_2_B02_2018-07-24.fsa	SEDA_2	Identifiler_v2	FGA	R																					false	0	-2	1	-2
SEDA_3_C02_2018-07-24.fsa	SEDA_3	Identifiler_v2	D8S1179	B																					false	0	-2	1	-2
SEDA_3_C02_2018-07-24.fsa	SEDA_3	Identifiler_v2	D21S11	B																					false	0	-2	1	-2
SEDA_3_C02_2018-07-24.fsa	SEDA_3	Identifiler_v2	D7S820	B																					false	0	-2	1	-2
SEDA_3_C02_2018-07-24.fsa	SEDA_3	Identifiler_v2	CSF1PO	B																					false	0	-2	1	-2
SEDA_3_C02_2018-07-24.fsa	SEDA_3	Identifiler_v2	D3S1358	G																					false	0	-2	1	-2
SEDA_3_C02_2018-07-24.fsa	SEDA_3	Identifiler_v2	TH01	G																					false	0	-2	1	-2
SEDA_3_C02_2018-07-24.fsa	SEDA_3	Identifiler_v2	D13S317	G																					false	0	-2	1	-2
SEDA_3_C02_2018-07-24.fsa	SEDA_3	Identifiler_v2	D16S539	G																					false	0	-2	1	-2
SEDA_3_C02_2018-07-24.fsa	SEDA_3	Identifiler_v2	D2S1338	G																					false	0	-2	1	-2
SEDA_3_C02_2018-07-24.fsa	SEDA_3	Identifiler_v2	D19S433	Y																					false	0	-2	1	-2
SEDA_3_C02_2018-07-24.fsa	SEDA_3	Identifiler_v2	vWA	Y																					false	0	-2	1	-2
SEDA_3_C02_2018-07-24.fsa	SEDA_3	Identifiler_v2	TPOX	Y																					false	0	-2	1	-2
SEDA_3_C02_2018-07-24.fsa	SEDA_3	Identifiler_v2	D18S51	Y																					false	0	-2	1	-2
SEDA_3_C02_2018-07-24.fsa	SEDA_3	Identifiler_v2	AMEL	R																					false	0	-2	1	-2
SEDA_3_C02_2018-07-24.fsa	SEDA_3	Identifiler_v2	D5S818	R																					false	0	-2	1	-2
SEDA_3_C02_2018-07-24.fsa	SEDA_3	Identifiler_v2	FGA	R																					false	0	-2	1	-2
SEDA_4_D02_2018-07-24.fsa	SEDA_4	Identifiler_v2	D8S1179	B																					false	0	-2	1	-2
SEDA_4_D02_2018-07-24.fsa	SEDA_4	Identifiler_v2	D21S11	B																					false	0	-2	1	-2
SEDA_4_D02_2018-07-24.fsa	SEDA_4	Identifiler_v2	D7S820	B																					false	0	-2	1	-2
SEDA_4_D02_2018-07-24.fsa	SEDA_4	Identifiler_v2	CSF1PO	B																					false	0	-2	1	-2
SEDA_4_D02_2018-07-24.fsa	SEDA_4	Identifiler_v2	D3S1358	G																					false	0	-2	1	-2
SEDA_4_D02_2018-07-24.fsa	SEDA_4	Identifiler_v2	TH01	G																					false	0	-2	1	-2
SEDA_4_D02_2018-07-24.fsa	SEDA_4	Identifiler_v2	D13S317	G																					false	0	-2	1	-2
SEDA_4_D02_2018-07-24.fsa	SEDA_4	Identifiler_v2	D16S539	G																					false	0	-2	1	-2
SEDA_4_D02_2018-07-24.fsa	SEDA_4	Identifiler_v2	D2S1338	G																					false	0	-2	1	-2
SEDA_4_D02_2018-07-24.fsa	SEDA_4	Identifiler_v2	D19S433	Y																					false	0	-2	1	-2
SEDA_4_D02_2018-07-24.fsa	SEDA_4	Identifiler_v2	vWA	Y																					false	0	-2	1	-2
SEDA_4_D02_2018-07-24.fsa	SEDA_4	Identifiler_v2	TPOX	Y																					false	0	-2	1	-2
SEDA_4_D02_2018-07-24.fsa	SEDA_4	Identifiler_v2	D18S51	Y																					false	0	-2	1	-2
SEDA_4_D02_2018-07-24.fsa	SEDA_4	Identifiler_v2	AMEL	R																					false	0	-2	1	-2
SEDA_4_D02_2018-07-24.fsa	SEDA_4	Identifiler_v2	D5S818	R																					false	0	-2	1	-2
SEDA_4_D02_2018-07-24.fsa	SEDA_4	Identifiler_v2	FGA	R																					false	0	-2	1	-2
SEVF1C_SE45_F01_2018-07-24.fsa	SEVF1C_SE45	Identifiler_v2	D8S1179	B	14	15				148.39	152.79				264	132				2433	1274				false	0	0	0	0
SEVF1C_SE45_F01_2018-07-24.fsa	SEVF1C_SE45	Identifiler_v2	D21S11	B	29	30	31.2			204.17	208.12	214.02			297	50	137			2613	424	1252			false	0	0	1	0
SEVF1C_SE45_F01_2018-07-24.fsa	SEVF1C_SE45	Identifiler_v2	D7S820	B	8	10				263.15	271.16				138	155				1392	1609				false	0	0	0	0
SEVF1C_SE45_F01_2018-07-24.fsa	SEVF1C_SE45	Identifiler_v2	CSF1PO	B	7	11				309.03	325.84				350	176				3677	1862				false	0	0	0	0
SEVF1C_SE45_F01_2018-07-24.fsa	SEVF1C_SE45	Identifiler_v2	D3S1358	G	15	17				123.47	131.76				258	84				2721	865				false	0	0	0	0
SEVF1C_SE45_F01_2018-07-24.fsa	SEVF1C_SE45	Identifiler_v2	TH01	G	6	8	9			171.02	179	183.01			309	275	99			2720	2390	903			false	0	0	1	0
SEVF1C_SE45_F01_2018-07-24.fsa	SEVF1C_SE45	Identifiler_v2	D13S317	G	8	11	12			216.67	228.58	232.52			75	386	401			766	3793	3982			false	0	0	1	0
SEVF1C_SE45_F01_2018-07-24.fsa	SEVF1C_SE45	Identifiler_v2	D16S539	G	9	13				268.32	284.44				414	243				4421	2527				false	0	0	0	0
SEVF1C_SE45_F01_2018-07-24.fsa	SEVF1C_SE45	Identifiler_v2	D2S1338	G	19					324.07					330					3614					false	0	0	0	0
SEVF1C_SE45_F01_2018-07-24.fsa	SEVF1C_SE45	Identifiler_v2	D19S433	Y	9	11	12	15		101.34	109.15	113.08	124.97		50	390	271	98		435	3382	2306	902		false	0	0	1	0
SEVF1C_SE45_F01_2018-07-24.fsa	SEVF1C_SE45	Identifiler_v2	vWA	Y	14	15	17	19		166.65	170.63	178.69	186.55		91	170	290	50		850	1568	2607	535		false	0	0	1	0
SEVF1C_SE45_F01_2018-07-24.fsa	SEVF1C_SE45	Identifiler_v2	TPOX	Y	8	10				229.84	237.82				414	110				4609	1184				false	0	0	0	0
SEVF1C_SE45_F01_2018-07-24.fsa	SEVF1C_SE45	Identifiler_v2	D18S51	Y	13	14				286.41	290.51				302	163				3116	1725				false	0	0	0	0
SEVF1C_SE45_F01_2018-07-24.fsa	SEVF1C_SE45	Identifiler_v2	AMEL	R	X	Y				106.41	111.98				277	85				3090	980				false	0	0	0	0
SEVF1C_SE45_F01_2018-07-24.fsa	SEVF1C_SE45	Identifiler_v2	D5S818	R	10	13				146.78	159.6				359	117				3677	1136				false	0	0	0	0
SEVF1C_SE45_F01_2018-07-24.fsa	SEVF1C_SE45	Identifiler_v2	FGA	R	20.2	23				228.5	238.61				166	320				1631	3382				false	0	0	0	0
SEVF2C_SE74_G01_2018-07-24.fsa	SEVF2C_SE74	Identifiler_v2	D8S1179	B	12	15				139.25	152.81				397	316				3783	3040				false	0	0	0	0
SEVF2C_SE74_G01_2018-07-24.fsa	SEVF2C_SE74	Identifiler_v2	D21S11	B	30	32.2				208.12	217.94				423	297				3865	2728				false	0	0	0	0
SEVF2C_SE74_G01_2018-07-24.fsa	SEVF2C_SE74	Identifiler_v2	D7S820	B	11	12				275.25	279.25				273	232				2873	2324				false	0	0	0	0
SEVF2C_SE74_G01_2018-07-24.fsa	SEVF2C_SE74	Identifiler_v2	CSF1PO	B	12					329.84					474					5176					false	0	0	0	0
SEVF2C_SE74_G01_2018-07-24.fsa	SEVF2C_SE74	Identifiler_v2	D3S1358	G	15					123.55					699					7239					false	0	0	0	0
SEVF2C_SE74_G01_2018-07-24.fsa	SEVF2C_SE74	Identifiler_v2	TH01	G	7					175.08					1590					14024					false	0	0	0	0
SEVF2C_SE74_G01_2018-07-24.fsa	SEVF2C_SE74	Identifiler_v2	D13S317	G	13					236.51					1276					12673					false	0	0	0	0
SEVF2C_SE74_G01_2018-07-24.fsa	SEVF2C_SE74	Identifiler_v2	D16S539	G	10	11				272.32	276.31				346	249				3650	2663				false	0	0	0	0
SEVF2C_SE74_G01_2018-07-24.fsa	SEVF2C_SE74	Identifiler_v2	D2S1338	G	17	20				315.75	328.25				464	394				5023	4313				false	0	0	0	0
SEVF2C_SE74_G01_2018-07-24.fsa	SEVF2C_SE74	Identifiler_v2	D19S433	Y	14	15.2				121	127.03				235	405				1995	3598				false	0	0	0	0
SEVF2C_SE74_G01_2018-07-24.fsa	SEVF2C_SE74	Identifiler_v2	vWA	Y	16	17				174.69	178.72				79	352				670	3295				false	0	0	0	0
SEVF2C_SE74_G01_2018-07-24.fsa	SEVF2C_SE74	Identifiler_v2	TPOX	Y	11	12				241.75	245.74				727	347				7922	3858				false	0	0	0	0
SEVF2C_SE74_G01_2018-07-24.fsa	SEVF2C_SE74	Identifiler_v2	D18S51	Y	13	19				286.38	312.02				305	230				3271	2552				false	0	0	0	0
SEVF2C_SE74_G01_2018-07-24.fsa	SEVF2C_SE74	Identifiler_v2	AMEL	R	X	Y				106.42	112.06				352	515				3867	5874				false	0	0	0	0
SEVF2C_SE74_G01_2018-07-24.fsa	SEVF2C_SE74	Identifiler_v2	D5S818	R	11	13				151.16	159.68				258	475				2489	4796				false	0	0	0	0
SEVF2C_SE74_G01_2018-07-24.fsa	SEVF2C_SE74	Identifiler_v2	FGA	R	21	24	25			230.5	242.55	246.61			383	63	285			3963	659	2848			false	0	0	1	0
SEVF2D_SE46_H01_2018-07-24.fsa	SEVF2D_SE46	Identifiler_v2	D8S1179	B	12	15				139.33	152.81				192	252				1845	2396				false	0	0	0	0
SEVF2D_SE46_H01_2018-07-24.fsa	SEVF2D_SE46	Identifiler_v2	D21S11	B	30	32.2				208.11	217.98				241	77				2202	692				false	0	0	0	0
SEVF2D_SE46_H01_2018-07-24.fsa	SEVF2D_SE46	Identifiler_v2	D7S820	B	11	12				275.19	279.27				60	201				631	2054				false	0	0	0	0
SEVF2D_SE46_H01_2018-07-24.fsa	SEVF2D_SE46	Identifiler_v2	CSF1PO	B	12					330.03					238					2614					false	0	0	0	0
SEVF2D_SE46_H01_2018-07-24.fsa	SEVF2D_SE46	Identifiler_v2	D3S1358	G	15					123.65					463					4686					false	0	0	0	0
SEVF2D_SE46_H01_2018-07-24.fsa	SEVF2D_SE46	Identifiler_v2	TH01	G	7	9				175.14	183				790	51				6971	498				false	0	0	0	0
SEVF2D_SE46_H01_2018-07-24.fsa	SEVF2D_SE46	Identifiler_v2	D13S317	G	13					236.52					674					6746					false	0	0	0	0
SEVF2D_SE46_H01_2018-07-24.fsa	SEVF2D_SE46	Identifiler_v2	D16S539	G	10	11				272.35	276.33				340	185				3594	1955				false	0	0	0	0
SEVF2D_SE46_H01_2018-07-24.fsa	SEVF2D_SE46	Identifiler_v2	D2S1338	G	17	20				315.86	328.36				77	127				847	1380				false	0	0	0	0
SEVF2D_SE46_H01_2018-07-24.fsa	SEVF2D_SE46	Identifiler_v2	D19S433	Y	14	15.2				121.1	127.13				118	213				1019	1917				false	0	0	0	0
SEVF2D_SE46_H01_2018-07-24.fsa	SEVF2D_SE46	Identifiler_v2	vWA	Y	16	17				174.75	178.77				290	192				2778	1788				false	0	0	0	0
SEVF2D_SE46_H01_2018-07-24.fsa	SEVF2D_SE46	Identifiler_v2	TPOX	Y	11	12				241.67	245.64				196	195				2174	2171				false	0	0	0	0
SEVF2D_SE46_H01_2018-07-24.fsa	SEVF2D_SE46	Identifiler_v2	D18S51	Y	13	19				286.39	312.05				305	160				3293	1735				false	0	0	0	0
SEVF2D_SE46_H01_2018-07-24.fsa	SEVF2D_SE46	Identifiler_v2	AMEL	R	X	Y				106.5	112.16				181	218				2122	2550				false	0	0	0	0
SEVF2D_SE46_H01_2018-07-24.fsa	SEVF2D_SE46	Identifiler_v2	D5S818	R	11	13				151.24	159.76				316	237				3212	2490				false	0	0	0	0
SEVF2D_SE46_H01_2018-07-24.fsa	SEVF2D_SE46	Identifiler_v2	FGA	R	21	25				230.52	246.6				263	188				2605	1997				false	0	0	0	0
